# Supplementary material for: Different NIPBL requirements of cohesin-STAG1 and cohesin-STAG2
Source: Nat Commun. 2023 Mar 10;14:1326. doi: 10.1038/s41467-023-36900-7 (PMC10006224; doi:10.1038/s41467-023-36900-7)
Supplement: Supplementary file 4 — Supplementary Data 1 [file 41467_2023_36900_MOESM4_ESM.xlsx]

## Sheet: Sheet1
Supplementary Data 1. Called loops shared, gained and lost in NIPBL KD condition
chr	x1	y1	chr	x2	y2	Type	Length
chr4	65020000	65030000	chr4	65400000	65410000	Shared	380000
chr4	113010000	113020000	chr4	113170000	113180000	Shared	160000
chr2	194550000	194560000	chr2	194820000	194830000	Shared	270000
chr2	216690000	216700000	chr2	216780000	216790000	Shared	90000
chr3	16090000	16100000	chr3	16280000	16290000	Shared	190000
chr3	162770000	162780000	chr3	163200000	163210000	Shared	430000
chr1	32130000	32140000	chr1	32250000	32260000	Shared	120000
chr1	48570000	48580000	chr1	48670000	48680000	Shared	100000
chr1	93480000	93490000	chr1	93530000	93540000	Shared	50000
chr1	113420000	113430000	chr1	113580000	113590000	Shared	160000
chr1	226310000	226320000	chr1	226380000	226390000	Shared	70000
chr5	8750000	8760000	chr5	8840000	8850000	Shared	90000
chr5	58800000	58810000	chr5	59090000	59100000	Shared	290000
chr7	130660000	130670000	chr7	130720000	130730000	Shared	60000
chr8	26240000	26250000	chr8	26300000	26310000	Shared	60000
chr6	33550000	33560000	chr6	33660000	33670000	Shared	110000
chr6	46050000	46060000	chr6	46370000	46380000	Shared	320000
chr6	108860000	108870000	chr6	109150000	109160000	Shared	290000
chr9	74970000	74980000	chr9	75190000	75200000	Shared	220000
chr10	88440000	88450000	chr10	88660000	88670000	Shared	220000
chr11	22690000	22700000	chr11	22800000	22810000	Shared	110000
chr12	40150000	40160000	chr12	40380000	40390000	Shared	230000
chr12	102160000	102170000	chr12	102220000	102230000	Shared	60000
chr13	28400000	28410000	chr13	28550000	28560000	Shared	150000
chr14	41750000	41760000	chr14	42070000	42080000	Shared	320000
chr15	40330000	40340000	chr15	40450000	40460000	Shared	120000
chr16	84110000	84120000	chr16	84200000	84210000	Shared	90000
chr16	86600000	86610000	chr16	87090000	87100000	Shared	490000
chr17	45570000	45580000	chr17	45690000	45700000	Shared	120000
chr18	9970000	9980000	chr18	10510000	10520000	Shared	540000
chr4	15800000	15810000	chr4	15950000	15960000	Shared	150000
chr4	155720000	155730000	chr4	155840000	155850000	Shared	120000
chr4	174100000	174110000	chr4	174170000	174180000	Shared	70000
chr2	18030000	18040000	chr2	18320000	18330000	Shared	290000
chr2	201680000	201690000	chr2	201710000	201720000	Shared	30000
chr3	133320000	133330000	chr3	133370000	133380000	Shared	50000
chr3	138050000	138060000	chr3	138140000	138150000	Shared	90000
chr1	206230000	206240000	chr1	206300000	206310000	Shared	70000
chr1	221430000	221440000	chr1	221600000	221610000	Shared	170000
chr5	50260000	50270000	chr5	50630000	50640000	Shared	370000
chr5	57790000	57800000	chr5	58140000	58150000	Shared	350000
chr5	150500000	150510000	chr5	150540000	150550000	Shared	40000
chr8	28470000	28480000	chr8	28580000	28590000	Shared	110000
chr8	42020000	42030000	chr8	42230000	42240000	Shared	210000
chr8	104420000	104430000	chr8	104510000	104520000	Shared	90000
chr6	56500000	56510000	chr6	56710000	56720000	Shared	210000
chr10	220000	230000	chr10	260000	270000	Shared	40000
chr11	61660000	61670000	chr11	61830000	61840000	Shared	170000
chr11	111150000	111160000	chr11	111310000	111320000	Shared	160000
chr11	111800000	111810000	chr11	111850000	111860000	Shared	50000
chr11	129240000	129250000	chr11	129610000	129620000	Shared	370000
chr12	11730000	11740000	chr12	12180000	12190000	Shared	450000
chr12	89430000	89440000	chr12	89850000	89860000	Shared	420000
chr13	110650000	110660000	chr13	110750000	110760000	Shared	100000
chr17	37770000	37780000	chr17	37910000	37920000	Shared	140000
chr17	68760000	68770000	chr17	69080000	69090000	Shared	320000
chr17	76110000	76120000	chr17	76170000	76180000	Shared	60000
chr18	30000	40000	chr18	80000	90000	Shared	50000
chr18	3460000	3470000	chr18	3580000	3590000	Shared	120000
chr18	7030000	7040000	chr18	7170000	7180000	Shared	140000
chr20	42840000	42850000	chr20	42940000	42950000	Shared	100000
chr4	110620000	110630000	chr4	110730000	110740000	Shared	110000
chr2	228680000	228690000	chr2	228730000	228740000	Shared	50000
chr3	158630000	158640000	chr3	158970000	158980000	Shared	340000
chr1	167560000	167570000	chr1	167650000	167660000	Shared	90000
chr5	133520000	133530000	chr5	133620000	133630000	Shared	100000
chr7	105400000	105410000	chr7	105510000	105520000	Shared	110000
chr8	87050000	87060000	chr8	87100000	87110000	Shared	50000
chr8	96060000	96070000	chr8	96240000	96250000	Shared	180000
chr8	101170000	101180000	chr8	101220000	101230000	Shared	50000
chr6	26600000	26610000	chr6	27050000	27060000	Shared	450000
chr6	28090000	28100000	chr6	28200000	28210000	Shared	110000
chr6	44060000	44070000	chr6	44110000	44120000	Shared	50000
chr6	117280000	117290000	chr6	117500000	117510000	Shared	220000
chr6	123190000	123200000	chr6	123630000	123640000	Shared	440000
chr9	99200000	99210000	chr9	99410000	99420000	Shared	210000
chr11	2450000	2460000	chr11	2540000	2550000	Shared	90000
chr11	112660000	112670000	chr11	113140000	113150000	Shared	480000
chr12	14400000	14410000	chr12	14510000	14520000	Shared	110000
chr12	67740000	67750000	chr12	67830000	67840000	Shared	90000
chr12	96790000	96800000	chr12	96880000	96890000	Shared	90000
chr13	95950000	95960000	chr13	96030000	96040000	Shared	80000
chr14	24800000	24810000	chr14	24900000	24910000	Shared	100000
chr14	64520000	64530000	chr14	64570000	64580000	Shared	50000
chr15	40470000	40480000	chr15	40500000	40510000	Shared	30000
chr15	50760000	50770000	chr15	50870000	50880000	Shared	110000
chr17	56080000	56090000	chr17	56180000	56190000	Shared	100000
chr18	34260000	34270000	chr18	34330000	34340000	Shared	70000
chr18	56210000	56220000	chr18	56330000	56340000	Shared	120000
chr20	33160000	33170000	chr20	33290000	33300000	Shared	130000
chr22	42020000	42030000	chr22	42050000	42060000	Shared	30000
chrX	139130000	139140000	chrX	139220000	139230000	Shared	90000
chr1	6300000	6310000	chr1	6490000	6500000	Shared	190000
chr1	23300000	23310000	chr1	23400000	23410000	Shared	100000
chr4	22410000	22420000	chr4	22610000	22620000	Shared	200000
chr4	78300000	78310000	chr4	78520000	78530000	Shared	220000
chr4	100910000	100920000	chr4	100980000	100990000	Shared	70000
chr4	112560000	112570000	chr4	112770000	112780000	Shared	210000
chr4	124310000	124320000	chr4	124580000	124590000	Shared	270000
chr4	159770000	159780000	chr4	160090000	160100000	Shared	320000
chr3	111290000	111300000	chr3	111400000	111410000	Shared	110000
chr7	30200000	30210000	chr7	30450000	30460000	Shared	250000
chr7	35950000	35960000	chr7	36010000	36020000	Shared	60000
chr5	158940000	158950000	chr5	159410000	159420000	Shared	470000
chr5	169120000	169130000	chr5	169400000	169410000	Shared	280000
chr8	60960000	60970000	chr8	61300000	61310000	Shared	340000
chr8	135490000	135500000	chr8	135690000	135700000	Shared	200000
chr9	18250000	18260000	chr9	18440000	18450000	Shared	190000
chr10	73670000	73680000	chr10	73800000	73810000	Shared	130000
chr12	45560000	45570000	chr12	45780000	45790000	Shared	220000
chr12	106620000	106630000	chr12	106750000	106760000	Shared	130000
chr13	27550000	27560000	chr13	27930000	27940000	Shared	380000
chr14	102900000	102910000	chr14	102980000	102990000	Shared	80000
chr18	20390000	20400000	chr18	20560000	20570000	Shared	170000
chr17	4690000	4700000	chr17	4780000	4790000	Shared	90000
chr17	27470000	27480000	chr17	27540000	27550000	Shared	70000
chrX	53580000	53590000	chrX	53650000	53660000	Shared	70000
chr1	25930000	25940000	chr1	26120000	26130000	Shared	190000
chr1	38160000	38170000	chr1	38260000	38270000	Shared	100000
chr1	40070000	40080000	chr1	40180000	40190000	Shared	110000
chr1	47740000	47750000	chr1	47770000	47780000	Shared	30000
chr1	54780000	54790000	chr1	54950000	54960000	Shared	170000
chr1	65150000	65160000	chr1	65290000	65300000	Shared	140000
chr1	91630000	91640000	chr1	91740000	91750000	Shared	110000
chr1	91990000	92000000	chr1	92390000	92400000	Shared	400000
chr1	149290000	149300000	chr1	149670000	149680000	Shared	380000
chr1	152160000	152170000	chr1	152310000	152320000	Shared	150000
chr1	200520000	200530000	chr1	200570000	200580000	Shared	50000
chr4	130440000	130450000	chr4	130560000	130570000	Shared	120000
chr4	146140000	146150000	chr4	146530000	146540000	Shared	390000
chr4	156730000	156740000	chr4	156860000	156870000	Shared	130000
chr2	54960000	54970000	chr2	55070000	55080000	Shared	110000
chr2	176550000	176560000	chr2	176950000	176960000	Shared	400000
chr7	6630000	6640000	chr7	6890000	6900000	Shared	260000
chr7	83030000	83040000	chr7	83140000	83150000	Shared	110000
chr7	111400000	111410000	chr7	111490000	111500000	Shared	90000
chr7	134120000	134130000	chr7	134290000	134300000	Shared	170000
chr6	97340000	97350000	chr6	97500000	97510000	Shared	160000
chr6	132620000	132630000	chr6	132710000	132720000	Shared	90000
chr5	13980000	13990000	chr5	14270000	14280000	Shared	290000
chr5	32690000	32700000	chr5	32910000	32920000	Shared	220000
chr5	53810000	53820000	chr5	54160000	54170000	Shared	350000
chr5	74060000	74070000	chr5	74210000	74220000	Shared	150000
chr5	110090000	110100000	chr5	110200000	110210000	Shared	110000
chr8	23710000	23720000	chr8	23830000	23840000	Shared	120000
chr8	25160000	25170000	chr8	25250000	25260000	Shared	90000
chr8	36710000	36720000	chr8	37010000	37020000	Shared	300000
chr9	112330000	112340000	chr9	112410000	112420000	Shared	80000
chr9	117670000	117680000	chr9	117770000	117780000	Shared	100000
chr9	123740000	123750000	chr9	123820000	123830000	Shared	80000
chr9	131050000	131060000	chr9	131100000	131110000	Shared	50000
chr10	72680000	72690000	chr10	73040000	73050000	Shared	360000
chr10	95460000	95470000	chr10	95570000	95580000	Shared	110000
chr10	102320000	102330000	chr10	102630000	102640000	Shared	310000
chr11	45400000	45410000	chr11	45670000	45680000	Shared	270000
chr12	45170000	45180000	chr12	45320000	45330000	Shared	150000
chr12	69750000	69760000	chr12	69960000	69970000	Shared	210000
chr12	103790000	103800000	chr12	103940000	103950000	Shared	150000
chr15	50960000	50970000	chr15	51190000	51200000	Shared	230000
chr15	67070000	67080000	chr15	67140000	67150000	Shared	70000
chr15	92400000	92410000	chr15	92490000	92500000	Shared	90000
chr16	27240000	27250000	chr16	27370000	27380000	Shared	130000
chr16	71440000	71450000	chr16	71530000	71540000	Shared	90000
chr16	77710000	77720000	chr16	78000000	78010000	Shared	290000
chr13	103240000	103250000	chr13	103370000	103380000	Shared	130000
chr14	94500000	94510000	chr14	94600000	94610000	Shared	100000
chr19	47250000	47260000	chr19	47340000	47350000	Shared	90000
chr20	33680000	33690000	chr20	33790000	33800000	Shared	110000
chr17	28350000	28360000	chr17	28420000	28430000	Shared	70000
chr17	62380000	62390000	chr17	62490000	62500000	Shared	110000
chr17	66770000	66780000	chr17	66960000	66970000	Shared	190000
chr17	76840000	76850000	chr17	76960000	76970000	Shared	120000
chr21	32570000	32580000	chr21	32950000	32960000	Shared	380000
chr1	20560000	20570000	chr1	20690000	20700000	Shared	130000
chr1	21550000	21560000	chr1	21690000	21700000	Shared	140000
chr1	27740000	27750000	chr1	27930000	27940000	Shared	190000
chr1	109800000	109810000	chr1	109940000	109950000	Shared	140000
chr1	196720000	196730000	chr1	196810000	196820000	Shared	90000
chr1	222630000	222640000	chr1	222800000	222810000	Shared	170000
chr4	82380000	82390000	chr4	82760000	82770000	Shared	380000
chr4	116150000	116160000	chr4	116450000	116460000	Shared	300000
chr3	58800000	58810000	chr3	59040000	59050000	Shared	240000
chr3	131970000	131980000	chr3	132060000	132070000	Shared	90000
chr3	179160000	179170000	chr3	179270000	179280000	Shared	110000
chr3	190610000	190620000	chr3	190760000	190770000	Shared	150000
chr2	219590000	219600000	chr2	219710000	219720000	Shared	120000
chr2	238580000	238590000	chr2	238650000	238660000	Shared	70000
chr7	940000	950000	chr7	990000	1000000	Shared	50000
chr7	42750000	42760000	chr7	42870000	42880000	Shared	120000
chr7	89780000	89790000	chr7	89890000	89900000	Shared	110000
chr7	101000000	101010000	chr7	101080000	101090000	Shared	80000
chr7	129470000	129480000	chr7	129650000	129660000	Shared	180000
chr6	31160000	31170000	chr6	31330000	31340000	Shared	170000
chr6	84120000	84130000	chr6	84220000	84230000	Shared	100000
chr6	152870000	152880000	chr6	152990000	153000000	Shared	120000
chr6	159590000	159600000	chr6	159880000	159890000	Shared	290000
chr6	160640000	160650000	chr6	160870000	160880000	Shared	230000
chr6	167590000	167600000	chr6	167780000	167790000	Shared	190000
chr5	90000000	90010000	chr5	90070000	90080000	Shared	70000
chr8	11760000	11770000	chr8	11810000	11820000	Shared	50000
chr8	124470000	124480000	chr8	124700000	124710000	Shared	230000
chr8	131890000	131900000	chr8	132040000	132050000	Shared	150000
chr9	140180000	140190000	chr9	140330000	140340000	Shared	150000
chr10	6460000	6470000	chr10	6700000	6710000	Shared	240000
chr10	17330000	17340000	chr10	17470000	17480000	Shared	140000
chr11	111640000	111650000	chr11	111710000	111720000	Shared	70000
chr16	56610000	56620000	chr16	56730000	56740000	Shared	120000
chr13	29250000	29260000	chr13	29370000	29380000	Shared	120000
chr13	44480000	44490000	chr13	44610000	44620000	Shared	130000
chr13	44800000	44810000	chr13	45000000	45010000	Shared	200000
chr14	55610000	55620000	chr14	55640000	55650000	Shared	30000
chr18	32580000	32590000	chr18	32720000	32730000	Shared	140000
chr19	1670000	1680000	chr19	1760000	1770000	Shared	90000
chr19	18110000	18120000	chr19	18160000	18170000	Shared	50000
chr20	32880000	32890000	chr20	33110000	33120000	Shared	230000
chr20	49240000	49250000	chr20	49360000	49370000	Shared	120000
chr17	4630000	4640000	chr17	4800000	4810000	Shared	170000
chr21	32470000	32480000	chr21	32540000	32550000	Shared	70000
chr21	40100000	40110000	chr21	40180000	40190000	Shared	80000
chrX	150320000	150330000	chrX	150520000	150530000	Shared	200000
chr1	33400000	33410000	chr1	33470000	33480000	Shared	70000
chr1	47650000	47660000	chr1	47720000	47730000	Shared	70000
chr1	92460000	92470000	chr1	92750000	92760000	Shared	290000
chr1	115670000	115680000	chr1	116010000	116020000	Shared	340000
chr1	165680000	165690000	chr1	165880000	165890000	Shared	200000
chr4	146030000	146040000	chr4	146080000	146090000	Shared	50000
chr2	108550000	108560000	chr2	108790000	108800000	Shared	240000
chr7	5600000	5610000	chr7	5700000	5710000	Shared	100000
chr7	18390000	18400000	chr7	18610000	18620000	Shared	220000
chr7	25290000	25300000	chr7	25600000	25610000	Shared	310000
chr7	45190000	45200000	chr7	45300000	45310000	Shared	110000
chr6	64720000	64730000	chr6	65040000	65050000	Shared	320000
chr6	134490000	134500000	chr6	134960000	134970000	Shared	470000
chr5	9360000	9370000	chr5	9490000	9500000	Shared	130000
chr5	35650000	35660000	chr5	35920000	35930000	Shared	270000
chr5	55230000	55240000	chr5	55490000	55500000	Shared	260000
chr5	55560000	55570000	chr5	56130000	56140000	Shared	570000
chr5	67580000	67590000	chr5	67750000	67760000	Shared	170000
chr5	156670000	156680000	chr5	156740000	156750000	Shared	70000
chr8	67370000	67380000	chr8	67520000	67530000	Shared	150000
chr10	54490000	54500000	chr10	54530000	54540000	Shared	40000
chr10	98830000	98840000	chr10	98960000	98970000	Shared	130000
chr10	101600000	101610000	chr10	101800000	101810000	Shared	200000
chr15	34400000	34410000	chr15	34500000	34510000	Shared	100000
chr15	74420000	74430000	chr15	74590000	74600000	Shared	170000
chr16	19610000	19620000	chr16	19890000	19900000	Shared	280000
chr14	93410000	93420000	chr14	93610000	93620000	Shared	200000
chr19	56020000	56030000	chr19	56140000	56150000	Shared	120000
chr20	19680000	19690000	chr20	19770000	19780000	Shared	90000
chr20	39800000	39810000	chr20	39850000	39860000	Shared	50000
chr17	40470000	40480000	chr17	40670000	40680000	Shared	200000
chr21	17450000	17460000	chr21	17700000	17710000	Shared	250000
chrX	68040000	68050000	chrX	68440000	68450000	Shared	400000
chrX	109690000	109700000	chrX	110090000	110100000	Shared	400000
chr1	20680000	20690000	chr1	20810000	20820000	Shared	130000
chr1	39570000	39580000	chr1	39650000	39660000	Shared	80000
chr1	47900000	47910000	chr1	48170000	48180000	Shared	270000
chr1	78600000	78610000	chr1	79070000	79080000	Shared	470000
chr1	85930000	85940000	chr1	86040000	86050000	Shared	110000
chr1	155900000	155910000	chr1	155950000	155960000	Shared	50000
chr1	161610000	161620000	chr1	161710000	161720000	Shared	100000
chr1	201110000	201120000	chr1	201180000	201190000	Shared	70000
chr4	67950000	67960000	chr4	68190000	68200000	Shared	240000
chr4	73560000	73570000	chr4	73750000	73760000	Shared	190000
chr4	120550000	120560000	chr4	120700000	120710000	Shared	150000
chr4	166050000	166060000	chr4	166260000	166270000	Shared	210000
chr4	168940000	168950000	chr4	169070000	169080000	Shared	130000
chr4	182220000	182230000	chr4	182440000	182450000	Shared	220000
chr3	51740000	51750000	chr3	51830000	51840000	Shared	90000
chr3	52260000	52270000	chr3	52370000	52380000	Shared	110000
chr2	46850000	46860000	chr2	47110000	47120000	Shared	260000
chr2	132520000	132530000	chr2	132550000	132560000	Shared	30000
chr7	100300000	100310000	chr7	100440000	100450000	Shared	140000
chr7	141760000	141770000	chr7	141790000	141800000	Shared	30000
chr6	31230000	31240000	chr6	31320000	31330000	Shared	90000
chr6	33420000	33430000	chr6	33510000	33520000	Shared	90000
chr6	89690000	89700000	chr6	89850000	89860000	Shared	160000
chr6	100310000	100320000	chr6	100540000	100550000	Shared	230000
chr5	58480000	58490000	chr5	58660000	58670000	Shared	180000
chr5	141070000	141080000	chr5	141260000	141270000	Shared	190000
chr5	157090000	157100000	chr5	157160000	157170000	Shared	70000
chr8	22100000	22110000	chr8	22240000	22250000	Shared	140000
chr8	74210000	74220000	chr8	74420000	74430000	Shared	210000
chr8	96150000	96160000	chr8	96260000	96270000	Shared	110000
chr8	96900000	96910000	chr8	97190000	97200000	Shared	290000
chr8	142390000	142400000	chr8	142440000	142450000	Shared	50000
chr9	95090000	95100000	chr9	95200000	95210000	Shared	110000
chr9	129060000	129070000	chr9	129160000	129170000	Shared	100000
chr9	138860000	138870000	chr9	139010000	139020000	Shared	150000
chr10	2970000	2980000	chr10	3080000	3090000	Shared	110000
chr10	90690000	90700000	chr10	90740000	90750000	Shared	50000
chr10	120790000	120800000	chr10	120820000	120830000	Shared	30000
chr10	120960000	120970000	chr10	121170000	121180000	Shared	210000
chr10	129510000	129520000	chr10	129650000	129660000	Shared	140000
chr11	60540000	60550000	chr11	60650000	60660000	Shared	110000
chr11	62800000	62810000	chr11	62980000	62990000	Shared	180000
chr11	111470000	111480000	chr11	111640000	111650000	Shared	170000
chr11	111980000	111990000	chr11	112040000	112050000	Shared	60000
chr12	9900000	9910000	chr12	9950000	9960000	Shared	50000
chr12	17920000	17930000	chr12	18010000	18020000	Shared	90000
chr12	122490000	122500000	chr12	122600000	122610000	Shared	110000
chr15	37970000	37980000	chr15	38170000	38180000	Shared	200000
chr15	60880000	60890000	chr15	61210000	61220000	Shared	330000
chr16	23810000	23820000	chr16	24020000	24030000	Shared	210000
chr16	81400000	81410000	chr16	81750000	81760000	Shared	350000
chr14	104030000	104040000	chr14	104160000	104170000	Shared	130000
chr18	6920000	6930000	chr18	7170000	7180000	Shared	250000
chr18	21200000	21210000	chr18	21280000	21290000	Shared	80000
chr19	1020000	1030000	chr19	1230000	1240000	Shared	210000
chr19	4260000	4270000	chr19	4350000	4360000	Shared	90000
chr19	41350000	41360000	chr19	41380000	41390000	Shared	30000
chr20	32500000	32510000	chr20	32650000	32660000	Shared	150000
chr17	3630000	3640000	chr17	3720000	3730000	Shared	90000
chr17	16650000	16660000	chr17	16770000	16780000	Shared	120000
chr17	47010000	47020000	chr17	47100000	47110000	Shared	90000
chr17	57730000	57740000	chr17	57760000	57770000	Shared	30000
chrX	10150000	10160000	chrX	10690000	10700000	Shared	540000
chrX	70600000	70610000	chrX	70780000	70790000	Shared	180000
chr3	11270000	11280000	chr3	11370000	11380000	Shared	100000
chr3	18890000	18900000	chr3	19020000	19030000	Shared	130000
chr3	40360000	40370000	chr3	40480000	40490000	Shared	120000
chr3	45980000	45990000	chr3	46120000	46130000	Shared	140000
chr3	99790000	99800000	chr3	99970000	99980000	Shared	180000
chr3	129990000	130000000	chr3	130250000	130260000	Shared	260000
chr3	178150000	178160000	chr3	178680000	178690000	Shared	530000
chr3	187030000	187040000	chr3	187390000	187400000	Shared	360000
chr4	38900000	38910000	chr4	39130000	39140000	Shared	230000
chr4	48000000	48010000	chr4	48080000	48090000	Shared	80000
chr4	95220000	95230000	chr4	95310000	95320000	Shared	90000
chr4	111260000	111270000	chr4	111430000	111440000	Shared	170000
chr4	165690000	165700000	chr4	165920000	165930000	Shared	230000
chr4	170730000	170740000	chr4	170960000	170970000	Shared	230000
chr1	3400000	3410000	chr1	3530000	3540000	Shared	130000
chr1	21580000	21590000	chr1	21690000	21700000	Shared	110000
chr1	26600000	26610000	chr1	26710000	26720000	Shared	110000
chr1	31860000	31870000	chr1	31890000	31900000	Shared	30000
chr1	42040000	42050000	chr1	42250000	42260000	Shared	210000
chr1	67690000	67700000	chr1	67960000	67970000	Shared	270000
chr1	79300000	79310000	chr1	79660000	79670000	Shared	360000
chr1	110180000	110190000	chr1	110310000	110320000	Shared	130000
chr1	117670000	117680000	chr1	117820000	117830000	Shared	150000
chr1	153760000	153770000	chr1	153940000	153950000	Shared	180000
chr1	159120000	159130000	chr1	159170000	159180000	Shared	50000
chr1	160270000	160280000	chr1	160300000	160310000	Shared	30000
chr2	139670000	139680000	chr2	139790000	139800000	Shared	120000
chr2	232090000	232100000	chr2	232270000	232280000	Shared	180000
chr2	233190000	233200000	chr2	233300000	233310000	Shared	110000
chr5	18460000	18470000	chr5	18700000	18710000	Shared	240000
chr5	86170000	86180000	chr5	86260000	86270000	Shared	90000
chr5	149020000	149030000	chr5	149200000	149210000	Shared	180000
chr6	29670000	29680000	chr6	29800000	29810000	Shared	130000
chr6	30640000	30650000	chr6	30690000	30700000	Shared	50000
chr6	51720000	51730000	chr6	51820000	51830000	Shared	100000
chr6	74230000	74240000	chr6	74310000	74320000	Shared	80000
chr6	82980000	82990000	chr6	83290000	83300000	Shared	310000
chr6	100450000	100460000	chr6	100540000	100550000	Shared	90000
chr6	133890000	133900000	chr6	134150000	134160000	Shared	260000
chr6	150400000	150410000	chr6	150650000	150660000	Shared	250000
chr7	31480000	31490000	chr7	31670000	31680000	Shared	190000
chr7	48010000	48020000	chr7	48140000	48150000	Shared	130000
chr7	102400000	102410000	chr7	102700000	102710000	Shared	300000
chr7	112190000	112200000	chr7	112510000	112520000	Shared	320000
chr7	129300000	129310000	chr7	129460000	129470000	Shared	160000
chr8	91010000	91020000	chr8	91580000	91590000	Shared	570000
chr8	92240000	92250000	chr8	92400000	92410000	Shared	160000
chr8	98740000	98750000	chr8	98830000	98840000	Shared	90000
chr8	105700000	105710000	chr8	105770000	105780000	Shared	70000
chr8	124820000	124830000	chr8	124930000	124940000	Shared	110000
chr9	76290000	76300000	chr9	76610000	76620000	Shared	320000
chr9	77390000	77400000	chr9	77610000	77620000	Shared	220000
chr9	77640000	77650000	chr9	77690000	77700000	Shared	50000
chr9	103110000	103120000	chr9	103190000	103200000	Shared	80000
chr9	123970000	123980000	chr9	124160000	124170000	Shared	190000
chr11	4650000	4660000	chr11	5020000	5030000	Shared	370000
chr11	19580000	19590000	chr11	19920000	19930000	Shared	340000
chr11	65650000	65660000	chr11	65750000	65760000	Shared	100000
chr11	117820000	117830000	chr11	117910000	117920000	Shared	90000
chr10	27510000	27520000	chr10	27640000	27650000	Shared	130000
chr10	54060000	54070000	chr10	54320000	54330000	Shared	260000
chr10	81280000	81290000	chr10	82000000	82010000	Shared	720000
chr10	90590000	90600000	chr10	90690000	90700000	Shared	100000
chr12	14990000	15000000	chr12	15140000	15150000	Shared	150000
chr12	71120000	71130000	chr12	71240000	71250000	Shared	120000
chr12	89440000	89450000	chr12	89730000	89740000	Shared	290000
chr15	48000000	48010000	chr15	48270000	48280000	Shared	270000
chr15	64120000	64130000	chr15	64360000	64370000	Shared	240000
chr15	67740000	67750000	chr15	68120000	68130000	Shared	380000
chr15	90030000	90040000	chr15	90100000	90110000	Shared	70000
chr14	61930000	61940000	chr14	62190000	62200000	Shared	260000
chr16	11860000	11870000	chr16	11970000	11980000	Shared	110000
chr16	25130000	25140000	chr16	25230000	25240000	Shared	100000
chr16	72270000	72280000	chr16	72500000	72510000	Shared	230000
chr16	75680000	75690000	chr16	75790000	75800000	Shared	110000
chr16	83850000	83860000	chr16	83910000	83920000	Shared	60000
chr16	85440000	85450000	chr16	85640000	85650000	Shared	200000
chr13	70670000	70680000	chr13	70880000	70890000	Shared	210000
chr13	99100000	99110000	chr13	99320000	99330000	Shared	220000
chr19	45220000	45230000	chr19	45270000	45280000	Shared	50000
chr17	16350000	16360000	chr17	16420000	16430000	Shared	70000
chr17	33930000	33940000	chr17	34140000	34150000	Shared	210000
chr17	43210000	43220000	chr17	43270000	43280000	Shared	60000
chr17	75080000	75090000	chr17	75240000	75250000	Shared	160000
chr17	76860000	76870000	chr17	76960000	76970000	Shared	100000
chr18	10620000	10630000	chr18	12200000	12210000	Shared	1580000
chr18	70430000	70440000	chr18	70800000	70810000	Shared	370000
chr20	1940000	1950000	chr20	2150000	2160000	Shared	210000
chr20	12950000	12960000	chr20	13080000	13090000	Shared	130000
chr22	31340000	31350000	chr22	31540000	31550000	Shared	200000
chr22	50320000	50330000	chr22	50460000	50470000	Shared	140000
chr21	19660000	19670000	chr21	19740000	19750000	Shared	80000
chr3	80000	90000	chr3	390000	400000	Shared	310000
chr3	9420000	9430000	chr3	9470000	9480000	Shared	50000
chr3	32210000	32220000	chr3	32370000	32380000	Shared	160000
chr3	158450000	158460000	chr3	158500000	158510000	Shared	50000
chr3	194140000	194150000	chr3	194170000	194180000	Shared	30000
chr4	150000	160000	chr4	360000	370000	Shared	210000
chr4	26450000	26460000	chr4	26720000	26730000	Shared	270000
chr4	47870000	47880000	chr4	47900000	47910000	Shared	30000
chr1	27720000	27730000	chr1	27930000	27940000	Shared	210000
chr1	65520000	65530000	chr1	65670000	65680000	Shared	150000
chr1	90080000	90090000	chr1	90230000	90240000	Shared	150000
chr1	165220000	165230000	chr1	165330000	165340000	Shared	110000
chr2	37900000	37910000	chr2	38030000	38040000	Shared	130000
chr2	70140000	70150000	chr2	70370000	70380000	Shared	230000
chr5	134010000	134020000	chr5	134140000	134150000	Shared	130000
chr5	137400000	137410000	chr5	137470000	137480000	Shared	70000
chr6	31100000	31110000	chr6	31150000	31160000	Shared	50000
chr6	35480000	35490000	chr6	35700000	35710000	Shared	220000
chr6	35550000	35560000	chr6	35700000	35710000	Shared	150000
chr6	108000000	108010000	chr6	108170000	108180000	Shared	170000
chr7	26420000	26430000	chr7	26530000	26540000	Shared	110000
chr7	37270000	37280000	chr7	37540000	37550000	Shared	270000
chr7	37650000	37660000	chr7	37870000	37880000	Shared	220000
chr7	75690000	75700000	chr7	75780000	75790000	Shared	90000
chr7	105400000	105410000	chr7	105640000	105650000	Shared	240000
chr7	113040000	113050000	chr7	113340000	113350000	Shared	300000
chr7	116850000	116860000	chr7	117020000	117030000	Shared	170000
chr8	19260000	19270000	chr8	19610000	19620000	Shared	350000
chr8	94710000	94720000	chr8	94980000	94990000	Shared	270000
chr8	121130000	121140000	chr8	121350000	121360000	Shared	220000
chr8	143940000	143950000	chr8	144060000	144070000	Shared	120000
chr11	10220000	10230000	chr11	10330000	10340000	Shared	110000
chr11	44300000	44310000	chr11	44550000	44560000	Shared	250000
chr11	74340000	74350000	chr11	74430000	74440000	Shared	90000
chr11	74990000	75000000	chr11	75090000	75100000	Shared	100000
chr10	63660000	63670000	chr10	63780000	63790000	Shared	120000
chr10	91020000	91030000	chr10	91130000	91140000	Shared	110000
chr10	103060000	103070000	chr10	103320000	103330000	Shared	260000
chr12	22680000	22690000	chr12	22780000	22790000	Shared	100000
chr12	112380000	112390000	chr12	112450000	112460000	Shared	70000
chr12	120650000	120660000	chr12	120720000	120730000	Shared	70000
chr15	20560000	20570000	chr15	22510000	22520000	Shared	1950000
chr15	42270000	42280000	chr15	42420000	42430000	Shared	150000
chr15	68540000	68550000	chr15	68590000	68600000	Shared	50000
chr15	99060000	99070000	chr15	99180000	99190000	Shared	120000
chr14	90430000	90440000	chr14	90700000	90710000	Shared	270000
chr13	73310000	73320000	chr13	73340000	73350000	Shared	30000
chr19	5600000	5610000	chr19	5650000	5660000	Shared	50000
chr19	10250000	10260000	chr19	10280000	10290000	Shared	30000
chr19	39690000	39700000	chr19	39820000	39830000	Shared	130000
chr17	10650000	10660000	chr17	10740000	10750000	Shared	90000
chr17	47500000	47510000	chr17	47630000	47640000	Shared	130000
chr17	62220000	62230000	chr17	62350000	62360000	Shared	130000
chr18	33670000	33680000	chr18	33860000	33870000	Shared	190000
chr18	44620000	44630000	chr18	44730000	44740000	Shared	110000
chr22	20950000	20960000	chr22	21040000	21050000	Shared	90000
chrX	15510000	15520000	chrX	15580000	15590000	Shared	70000
chrX	108950000	108960000	chrX	109120000	109130000	Shared	170000
chr3	58300000	58310000	chr3	58400000	58410000	Shared	100000
chr3	145780000	145790000	chr3	145900000	145910000	Shared	120000
chr3	159330000	159340000	chr3	159520000	159530000	Shared	190000
chr4	1740000	1750000	chr4	1810000	1820000	Shared	70000
chr4	159170000	159180000	chr4	159540000	159550000	Shared	370000
chr4	185180000	185190000	chr4	185460000	185470000	Shared	280000
chr1	35240000	35250000	chr1	35320000	35330000	Shared	80000
chr1	203240000	203250000	chr1	203300000	203310000	Shared	60000
chr1	203300000	203310000	chr1	203450000	203460000	Shared	150000
chr1	206780000	206790000	chr1	206830000	206840000	Shared	50000
chr1	227950000	227960000	chr1	228130000	228140000	Shared	180000
chr2	38540000	38550000	chr2	38730000	38740000	Shared	190000
chr2	74910000	74920000	chr2	75100000	75110000	Shared	190000
chr2	99260000	99270000	chr2	99680000	99690000	Shared	420000
chr2	163070000	163080000	chr2	163150000	163160000	Shared	80000
chr5	36410000	36420000	chr5	36690000	36700000	Shared	280000
chr5	133630000	133640000	chr5	133920000	133930000	Shared	290000
chr5	134890000	134900000	chr5	135160000	135170000	Shared	270000
chr5	137790000	137800000	chr5	137840000	137850000	Shared	50000
chr6	26330000	26340000	chr6	26550000	26560000	Shared	220000
chr6	34950000	34960000	chr6	35100000	35110000	Shared	150000
chr6	43330000	43340000	chr6	43470000	43480000	Shared	140000
chr6	52150000	52160000	chr6	52260000	52270000	Shared	110000
chr6	54580000	54590000	chr6	54930000	54940000	Shared	350000
chr6	90650000	90660000	chr6	91180000	91190000	Shared	530000
chr7	24940000	24950000	chr7	25010000	25020000	Shared	70000
chr7	26120000	26130000	chr7	26230000	26240000	Shared	110000
chr7	107560000	107570000	chr7	107610000	107620000	Shared	50000
chr7	116230000	116240000	chr7	116440000	116450000	Shared	210000
chr8	12900000	12910000	chr8	13510000	13520000	Shared	610000
chr8	87630000	87640000	chr8	87790000	87800000	Shared	160000
chr8	121130000	121140000	chr8	121430000	121440000	Shared	300000
chr8	126730000	126740000	chr8	126840000	126850000	Shared	110000
chr9	95470000	95480000	chr9	95550000	95560000	Shared	80000
chr9	117440000	117450000	chr9	117670000	117680000	Shared	230000
chr11	33380000	33390000	chr11	33700000	33710000	Shared	320000
chr11	63970000	63980000	chr11	64060000	64070000	Shared	90000
chr11	68870000	68880000	chr11	69460000	69470000	Shared	590000
chr10	90440000	90450000	chr10	90570000	90580000	Shared	130000
chr12	31260000	31270000	chr12	31390000	31400000	Shared	130000
chr12	69780000	69790000	chr12	69960000	69970000	Shared	180000
chr12	91370000	91380000	chr12	91740000	91750000	Shared	370000
chr15	65340000	65350000	chr15	65390000	65400000	Shared	50000
chr15	78400000	78410000	chr15	78530000	78540000	Shared	130000
chr15	90440000	90450000	chr15	90610000	90620000	Shared	170000
chr14	25270000	25280000	chr14	25600000	25610000	Shared	330000
chr14	60530000	60540000	chr14	60650000	60660000	Shared	120000
chr16	14390000	14400000	chr16	14620000	14630000	Shared	230000
chr16	68740000	68750000	chr16	68830000	68840000	Shared	90000
chr16	76710000	76720000	chr16	76840000	76850000	Shared	130000
chr13	70110000	70120000	chr13	70430000	70440000	Shared	320000
chr18	6540000	6550000	chr18	6880000	6890000	Shared	340000
chr18	21540000	21550000	chr18	21690000	21700000	Shared	150000
chr18	29130000	29140000	chr18	29400000	29410000	Shared	270000
chr18	48030000	48040000	chr18	48300000	48310000	Shared	270000
chr18	52340000	52350000	chr18	52650000	52660000	Shared	310000
chr20	25270000	25280000	chr20	25370000	25380000	Shared	100000
chr22	28990000	29000000	chr22	29220000	29230000	Shared	230000
chr22	41790000	41800000	chr22	41910000	41920000	Shared	120000
chr21	34570000	34580000	chr21	34820000	34830000	Shared	250000
chr21	36260000	36270000	chr21	36770000	36780000	Shared	510000
chr21	44590000	44600000	chr21	44840000	44850000	Shared	250000
chrX	20270000	20280000	chrX	20460000	20470000	Shared	190000
chr3	8480000	8490000	chr3	8660000	8670000	Shared	180000
chr3	30540000	30550000	chr3	30650000	30660000	Shared	110000
chr3	32990000	33000000	chr3	33110000	33120000	Shared	120000
chr3	38400000	38410000	chr3	38510000	38520000	Shared	110000
chr3	72710000	72720000	chr3	72860000	72870000	Shared	150000
chr3	119810000	119820000	chr3	119890000	119900000	Shared	80000
chr3	170760000	170770000	chr3	170880000	170890000	Shared	120000
chr4	2960000	2970000	chr4	3040000	3050000	Shared	80000
chr4	8260000	8270000	chr4	8400000	8410000	Shared	140000
chr4	18690000	18700000	chr4	18930000	18940000	Shared	240000
chr4	38180000	38190000	chr4	38730000	38740000	Shared	550000
chr4	56210000	56220000	chr4	56260000	56270000	Shared	50000
chr4	118990000	119000000	chr4	119140000	119150000	Shared	150000
chr4	148080000	148090000	chr4	148500000	148510000	Shared	420000
chr4	154350000	154360000	chr4	154490000	154500000	Shared	140000
chr4	171510000	171520000	chr4	171770000	171780000	Shared	260000
chr4	176480000	176490000	chr4	176810000	176820000	Shared	330000
chr4	186550000	186560000	chr4	186960000	186970000	Shared	410000
chr1	23540000	23550000	chr1	23590000	23600000	Shared	50000
chr1	26360000	26370000	chr1	26480000	26490000	Shared	120000
chr1	36810000	36820000	chr1	36880000	36890000	Shared	70000
chr1	95550000	95560000	chr1	95700000	95710000	Shared	150000
chr1	160800000	160810000	chr1	160920000	160930000	Shared	120000
chr1	196320000	196330000	chr1	196620000	196630000	Shared	300000
chr1	218520000	218530000	chr1	218690000	218700000	Shared	170000
chr2	98200000	98210000	chr2	98310000	98320000	Shared	110000
chr2	153040000	153050000	chr2	153190000	153200000	Shared	150000
chr5	98240000	98250000	chr5	98360000	98370000	Shared	120000
chr5	103140000	103150000	chr5	103510000	103520000	Shared	370000
chr5	121530000	121540000	chr5	121750000	121760000	Shared	220000
chr5	127550000	127560000	chr5	127830000	127840000	Shared	280000
chr5	148190000	148200000	chr5	148370000	148380000	Shared	180000
chr6	7290000	7300000	chr6	7600000	7610000	Shared	310000
chr6	27490000	27500000	chr6	27570000	27580000	Shared	80000
chr6	46180000	46190000	chr6	46370000	46380000	Shared	190000
chr6	89690000	89700000	chr6	89950000	89960000	Shared	260000
chr6	129910000	129920000	chr6	130070000	130080000	Shared	160000
chr6	154470000	154480000	chr6	154590000	154600000	Shared	120000
chr6	155250000	155260000	chr6	155490000	155500000	Shared	240000
chr7	100490000	100500000	chr7	100700000	100710000	Shared	210000
chr7	117380000	117390000	chr7	117790000	117800000	Shared	410000
chr7	128850000	128860000	chr7	128930000	128940000	Shared	80000
chr8	52570000	52580000	chr8	52720000	52730000	Shared	150000
chr8	80590000	80600000	chr8	80930000	80940000	Shared	340000
chr8	80670000	80680000	chr8	80930000	80940000	Shared	260000
chr8	98460000	98470000	chr8	98560000	98570000	Shared	100000
chr8	101860000	101870000	chr8	101930000	101940000	Shared	70000
chr8	112110000	112120000	chr8	112260000	112270000	Shared	150000
chr8	124170000	124180000	chr8	124230000	124240000	Shared	60000
chr8	141470000	141480000	chr8	141520000	141530000	Shared	50000
chr8	143740000	143750000	chr8	143790000	143800000	Shared	50000
chr8	143940000	143950000	chr8	144130000	144140000	Shared	190000
chr9	14610000	14620000	chr9	14760000	14770000	Shared	150000
chr9	35780000	35790000	chr9	35880000	35890000	Shared	100000
chr9	100410000	100420000	chr9	100440000	100450000	Shared	30000
chr9	114850000	114860000	chr9	115120000	115130000	Shared	270000
chr9	116860000	116870000	chr9	117050000	117060000	Shared	190000
chr9	123380000	123390000	chr9	123470000	123480000	Shared	90000
chr9	131710000	131720000	chr9	131760000	131770000	Shared	50000
chr9	135970000	135980000	chr9	136020000	136030000	Shared	50000
chr11	8710000	8720000	chr11	8820000	8830000	Shared	110000
chr11	9430000	9440000	chr11	9460000	9470000	Shared	30000
chr11	14480000	14490000	chr11	14510000	14520000	Shared	30000
chr11	15120000	15130000	chr11	15230000	15240000	Shared	110000
chr11	69060000	69070000	chr11	69450000	69460000	Shared	390000
chr11	72420000	72430000	chr11	72510000	72520000	Shared	90000
chr11	100440000	100450000	chr11	100720000	100730000	Shared	280000
chr11	119530000	119540000	chr11	119610000	119620000	Shared	80000
chr10	27840000	27850000	chr10	27940000	27950000	Shared	100000
chr10	64370000	64380000	chr10	64570000	64580000	Shared	200000
chr10	75640000	75650000	chr10	75700000	75710000	Shared	60000
chr10	82210000	82220000	chr10	82260000	82270000	Shared	50000
chr12	8010000	8020000	chr12	8140000	8150000	Shared	130000
chr12	53720000	53730000	chr12	53900000	53910000	Shared	180000
chr12	82900000	82910000	chr12	83020000	83030000	Shared	120000
chr12	89020000	89030000	chr12	89380000	89390000	Shared	360000
chr12	117460000	117470000	chr12	117550000	117560000	Shared	90000
chr15	38850000	38860000	chr15	38970000	38980000	Shared	120000
chr15	60860000	60870000	chr15	61210000	61220000	Shared	350000
chr15	92640000	92650000	chr15	92760000	92770000	Shared	120000
chr15	93060000	93070000	chr15	93250000	93260000	Shared	190000
chr15	93340000	93350000	chr15	93460000	93470000	Shared	120000
chr14	55030000	55040000	chr14	55150000	55160000	Shared	120000
chr14	61090000	61100000	chr14	61490000	61500000	Shared	400000
chr14	65130000	65140000	chr14	65230000	65240000	Shared	100000
chr14	66820000	66830000	chr14	66870000	66880000	Shared	50000
chr16	58230000	58240000	chr16	58330000	58340000	Shared	100000
chr16	80560000	80570000	chr16	80850000	80860000	Shared	290000
chr13	92020000	92030000	chr13	92370000	92380000	Shared	350000
chr13	114490000	114500000	chr13	114760000	114770000	Shared	270000
chr19	2470000	2480000	chr19	2610000	2620000	Shared	140000
chr19	8220000	8230000	chr19	8310000	8320000	Shared	90000
chr19	34270000	34280000	chr19	34480000	34490000	Shared	210000
chr19	50860000	50870000	chr19	50970000	50980000	Shared	110000
chr17	48240000	48250000	chr17	48270000	48280000	Shared	30000
chr17	53600000	53610000	chr17	53670000	53680000	Shared	70000
chr17	54680000	54690000	chr17	54790000	54800000	Shared	110000
chr17	59490000	59500000	chr17	59630000	59640000	Shared	140000
chr20	6800000	6810000	chr20	7070000	7080000	Shared	270000
chr20	39800000	39810000	chr20	39960000	39970000	Shared	160000
chr22	37470000	37480000	chr22	37590000	37600000	Shared	120000
chr21	32570000	32580000	chr21	32970000	32980000	Shared	400000
chr21	35800000	35810000	chr21	36000000	36010000	Shared	200000
chr21	40100000	40110000	chr21	40500000	40510000	Shared	400000
chrX	14110000	14120000	chrX	14540000	14550000	Shared	430000
chrX	40520000	40530000	chrX	40650000	40660000	Shared	130000
chrX	106140000	106150000	chrX	106190000	106200000	Shared	50000
chr4	7190000	7200000	chr4	7290000	7300000	Shared	100000
chr4	88950000	88960000	chr4	89130000	89140000	Shared	180000
chr2	16730000	16740000	chr2	16780000	16790000	Shared	50000
chr2	71080000	71090000	chr2	71170000	71180000	Shared	90000
chr2	112540000	112550000	chr2	112610000	112620000	Shared	70000
chr2	120860000	120870000	chr2	120930000	120940000	Shared	70000
chr2	151340000	151350000	chr2	151470000	151480000	Shared	130000
chr2	174260000	174270000	chr2	174310000	174320000	Shared	50000
chr2	217080000	217090000	chr2	217260000	217270000	Shared	180000
chr2	240990000	241000000	chr2	241080000	241090000	Shared	90000
chr3	56360000	56370000	chr3	56480000	56490000	Shared	120000
chr3	138820000	138830000	chr3	139050000	139060000	Shared	230000
chr3	160140000	160150000	chr3	160230000	160240000	Shared	90000
chr1	6410000	6420000	chr1	6460000	6470000	Shared	50000
chr1	18920000	18930000	chr1	19000000	19010000	Shared	80000
chr1	36560000	36570000	chr1	36590000	36600000	Shared	30000
chr1	77370000	77380000	chr1	77580000	77590000	Shared	210000
chr1	89540000	89550000	chr1	89810000	89820000	Shared	270000
chr1	90080000	90090000	chr1	90210000	90220000	Shared	130000
chr1	151170000	151180000	chr1	151220000	151230000	Shared	50000
chr1	181440000	181450000	chr1	181640000	181650000	Shared	200000
chr1	207250000	207260000	chr1	207570000	207580000	Shared	320000
chr1	240890000	240900000	chr1	241110000	241120000	Shared	220000
chr1	242060000	242070000	chr1	242150000	242160000	Shared	90000
chr8	59720000	59730000	chr8	59930000	59940000	Shared	210000
chr8	95090000	95100000	chr8	95360000	95370000	Shared	270000
chr6	17150000	17160000	chr6	17580000	17590000	Shared	430000
chr6	36730000	36740000	chr6	36810000	36820000	Shared	80000
chr6	117100000	117110000	chr6	117170000	117180000	Shared	70000
chr6	124120000	124130000	chr6	124280000	124290000	Shared	160000
chr6	138320000	138330000	chr6	138420000	138430000	Shared	100000
chr6	161830000	161840000	chr6	161920000	161930000	Shared	90000
chr6	165460000	165470000	chr6	165650000	165660000	Shared	190000
chr7	23610000	23620000	chr7	23750000	23760000	Shared	140000
chr7	30640000	30650000	chr7	30670000	30680000	Shared	30000
chr7	32250000	32260000	chr7	32390000	32400000	Shared	140000
chr7	73830000	73840000	chr7	73960000	73970000	Shared	130000
chr7	128060000	128070000	chr7	128110000	128120000	Shared	50000
chr7	131200000	131210000	chr7	131330000	131340000	Shared	130000
chr5	138750000	138760000	chr5	138890000	138900000	Shared	140000
chr5	148760000	148770000	chr5	148810000	148820000	Shared	50000
chr5	150950000	150960000	chr5	151030000	151040000	Shared	80000
chr9	32140000	32150000	chr9	32250000	32260000	Shared	110000
chr9	75690000	75700000	chr9	75790000	75800000	Shared	100000
chr9	114870000	114880000	chr9	115120000	115130000	Shared	250000
chr9	131340000	131350000	chr9	131370000	131380000	Shared	30000
chr10	28540000	28550000	chr10	28660000	28670000	Shared	120000
chr10	72310000	72320000	chr10	72510000	72520000	Shared	200000
chr10	100020000	100030000	chr10	100070000	100080000	Shared	50000
chr11	7590000	7600000	chr11	7680000	7690000	Shared	90000
chr11	10950000	10960000	chr11	11040000	11050000	Shared	90000
chr11	26770000	26780000	chr11	27170000	27180000	Shared	400000
chr11	63600000	63610000	chr11	63710000	63720000	Shared	110000
chr11	69790000	69800000	chr11	70040000	70050000	Shared	250000
chr11	76520000	76530000	chr11	76620000	76630000	Shared	100000
chr12	51810000	51820000	chr12	51920000	51930000	Shared	110000
chr12	69250000	69260000	chr12	69460000	69470000	Shared	210000
chr15	43020000	43030000	chr15	43210000	43220000	Shared	190000
chr15	83910000	83920000	chr15	84100000	84110000	Shared	190000
chr14	99980000	99990000	chr14	100090000	100100000	Shared	110000
chr13	27280000	27290000	chr13	27440000	27450000	Shared	160000
chr13	31250000	31260000	chr13	31370000	31380000	Shared	120000
chr13	108980000	108990000	chr13	109160000	109170000	Shared	180000
chr13	109610000	109620000	chr13	109800000	109810000	Shared	190000
chr18	64770000	64780000	chr18	64860000	64870000	Shared	90000
chr17	6180000	6190000	chr17	6310000	6320000	Shared	130000
chr17	27960000	27970000	chr17	28100000	28110000	Shared	140000
chr17	61500000	61510000	chr17	61550000	61560000	Shared	50000
chr17	65370000	65380000	chr17	65470000	65480000	Shared	100000
chr19	35550000	35560000	chr19	35620000	35630000	Shared	70000
chr19	46580000	46590000	chr19	46760000	46770000	Shared	180000
chr20	55950000	55960000	chr20	56070000	56080000	Shared	120000
chr21	44010000	44020000	chr21	44230000	44240000	Shared	220000
chrX	108950000	108960000	chrX	109100000	109110000	Shared	150000
chr4	8470000	8480000	chr4	8600000	8610000	Shared	130000
chr4	25440000	25450000	chr4	25760000	25770000	Shared	320000
chr4	43130000	43140000	chr4	43470000	43480000	Shared	340000
chr4	81130000	81140000	chr4	81240000	81250000	Shared	110000
chr4	95320000	95330000	chr4	95510000	95520000	Shared	190000
chr4	124690000	124700000	chr4	125030000	125040000	Shared	340000
chr4	148620000	148630000	chr4	148780000	148790000	Shared	160000
chr4	167090000	167100000	chr4	167510000	167520000	Shared	420000
chr4	183850000	183860000	chr4	184170000	184180000	Shared	320000
chr2	39170000	39180000	chr2	39450000	39460000	Shared	280000
chr2	42730000	42740000	chr2	42900000	42910000	Shared	170000
chr2	44130000	44140000	chr2	44200000	44210000	Shared	70000
chr2	68970000	68980000	chr2	69060000	69070000	Shared	90000
chr2	69240000	69250000	chr2	69530000	69540000	Shared	290000
chr2	103090000	103100000	chr2	103230000	103240000	Shared	140000
chr2	128080000	128090000	chr2	128230000	128240000	Shared	150000
chr2	173030000	173040000	chr2	173320000	173330000	Shared	290000
chr2	173450000	173460000	chr2	173570000	173580000	Shared	120000
chr2	182600000	182610000	chr2	182760000	182770000	Shared	160000
chr2	201430000	201440000	chr2	201560000	201570000	Shared	130000
chr2	208610000	208620000	chr2	208910000	208920000	Shared	300000
chr2	210840000	210850000	chr2	211050000	211060000	Shared	210000
chr2	232790000	232800000	chr2	233010000	233020000	Shared	220000
chr2	237260000	237270000	chr2	237970000	237980000	Shared	710000
chr3	9410000	9420000	chr3	9500000	9510000	Shared	90000
chr3	10800000	10810000	chr3	10920000	10930000	Shared	120000
chr3	17290000	17300000	chr3	17450000	17460000	Shared	160000
chr3	33670000	33680000	chr3	33820000	33830000	Shared	150000
chr3	42150000	42160000	chr3	42230000	42240000	Shared	80000
chr3	46250000	46260000	chr3	46410000	46420000	Shared	160000
chr3	50150000	50160000	chr3	50220000	50230000	Shared	70000
chr3	52030000	52040000	chr3	52170000	52180000	Shared	140000
chr3	129660000	129670000	chr3	129810000	129820000	Shared	150000
chr3	131510000	131520000	chr3	131740000	131750000	Shared	230000
chr3	142540000	142550000	chr3	142700000	142710000	Shared	160000
chr3	160810000	160820000	chr3	160910000	160920000	Shared	100000
chr3	193170000	193180000	chr3	193290000	193300000	Shared	120000
chr1	39560000	39570000	chr1	39720000	39730000	Shared	160000
chr1	40610000	40620000	chr1	40790000	40800000	Shared	180000
chr1	48460000	48470000	chr1	48520000	48530000	Shared	60000
chr1	54340000	54350000	chr1	54420000	54430000	Shared	80000
chr1	62970000	62980000	chr1	63210000	63220000	Shared	240000
chr1	111060000	111070000	chr1	111150000	111160000	Shared	90000
chr1	112830000	112840000	chr1	112900000	112910000	Shared	70000
chr1	114370000	114380000	chr1	114490000	114500000	Shared	120000
chr1	150040000	150050000	chr1	150140000	150150000	Shared	100000
chr1	152460000	152470000	chr1	152500000	152510000	Shared	40000
chr1	157930000	157940000	chr1	158080000	158090000	Shared	150000
chr1	174220000	174230000	chr1	174710000	174720000	Shared	490000
chr1	186570000	186580000	chr1	186950000	186960000	Shared	380000
chr8	9890000	9900000	chr8	10120000	10130000	Shared	230000
chr8	31100000	31110000	chr8	31320000	31330000	Shared	220000
chr8	43290000	43300000	chr8	43550000	43560000	Shared	260000
chr8	67350000	67360000	chr8	67520000	67530000	Shared	170000
chr8	87710000	87720000	chr8	87800000	87810000	Shared	90000
chr8	96070000	96080000	chr8	96260000	96270000	Shared	190000
chr8	133060000	133070000	chr8	133150000	133160000	Shared	90000
chr8	145050000	145060000	chr8	145150000	145160000	Shared	100000
chr6	7300000	7310000	chr6	7390000	7400000	Shared	90000
chr6	24280000	24290000	chr6	24380000	24390000	Shared	100000
chr6	27460000	27470000	chr6	27570000	27580000	Shared	110000
chr6	32850000	32860000	chr6	32940000	32950000	Shared	90000
chr6	35110000	35120000	chr6	35200000	35210000	Shared	90000
chr6	56220000	56230000	chr6	56450000	56460000	Shared	230000
chr6	83930000	83940000	chr6	84220000	84230000	Shared	290000
chr6	100030000	100040000	chr6	100190000	100200000	Shared	160000
chr6	107050000	107060000	chr6	107310000	107320000	Shared	260000
chr6	117770000	117780000	chr6	117870000	117880000	Shared	100000
chr6	138020000	138030000	chr6	138180000	138190000	Shared	160000
chr6	148580000	148590000	chr6	148780000	148790000	Shared	200000
chr6	152870000	152880000	chr6	152960000	152970000	Shared	90000
chr6	160280000	160290000	chr6	160360000	160370000	Shared	80000
chr7	21290000	21300000	chr7	21540000	21550000	Shared	250000
chr7	43760000	43770000	chr7	43870000	43880000	Shared	110000
chr7	51230000	51240000	chr7	51430000	51440000	Shared	200000
chr7	73020000	73030000	chr7	73140000	73150000	Shared	120000
chr7	92720000	92730000	chr7	92850000	92860000	Shared	130000
chr7	121000000	121010000	chr7	121180000	121190000	Shared	180000
chr7	134200000	134210000	chr7	134290000	134300000	Shared	90000
chr7	142700000	142710000	chr7	142910000	142920000	Shared	210000
chr7	154980000	154990000	chr7	155130000	155140000	Shared	150000
chr5	34480000	34490000	chr5	34890000	34900000	Shared	410000
chr5	53540000	53550000	chr5	53710000	53720000	Shared	170000
chr5	63520000	63530000	chr5	63900000	63910000	Shared	380000
chr5	65600000	65610000	chr5	66050000	66060000	Shared	450000
chr5	92930000	92940000	chr5	93130000	93140000	Shared	200000
chr5	133370000	133380000	chr5	133480000	133490000	Shared	110000
chr5	139160000	139170000	chr5	139340000	139350000	Shared	180000
chr5	171900000	171910000	chr5	172120000	172130000	Shared	220000
chr5	172140000	172150000	chr5	172360000	172370000	Shared	220000
chr9	21560000	21570000	chr9	21780000	21790000	Shared	220000
chr9	100220000	100230000	chr9	100370000	100380000	Shared	150000
chr9	113210000	113220000	chr9	113380000	113390000	Shared	170000
chr9	113400000	113410000	chr9	114060000	114070000	Shared	660000
chr9	115600000	115610000	chr9	115660000	115670000	Shared	60000
chr9	117190000	117200000	chr9	117410000	117420000	Shared	220000
chr9	117440000	117450000	chr9	117770000	117780000	Shared	330000
chr9	124080000	124090000	chr9	124160000	124170000	Shared	80000
chr9	132420000	132430000	chr9	132470000	132480000	Shared	50000
chr9	135040000	135050000	chr9	135110000	135120000	Shared	70000
chr10	14580000	14590000	chr10	14880000	14890000	Shared	300000
chr10	32290000	32300000	chr10	32320000	32330000	Shared	30000
chr10	33240000	33250000	chr10	33290000	33300000	Shared	50000
chr10	60170000	60180000	chr10	60280000	60290000	Shared	110000
chr10	61380000	61390000	chr10	61560000	61570000	Shared	180000
chr10	81910000	81920000	chr10	81980000	81990000	Shared	70000
chr10	95130000	95140000	chr10	95240000	95250000	Shared	110000
chr10	99430000	99440000	chr10	99480000	99490000	Shared	50000
chr10	103050000	103060000	chr10	103200000	103210000	Shared	150000
chr10	104870000	104880000	chr10	105000000	105010000	Shared	130000
chr11	8020000	8030000	chr11	8110000	8120000	Shared	90000
chr11	10420000	10430000	chr11	10750000	10760000	Shared	330000
chr11	32980000	32990000	chr11	33090000	33100000	Shared	110000
chr11	61100000	61110000	chr11	61150000	61160000	Shared	50000
chr11	63240000	63250000	chr11	63390000	63400000	Shared	150000
chr11	74840000	74850000	chr11	74950000	74960000	Shared	110000
chr11	93420000	93430000	chr11	93530000	93540000	Shared	110000
chr11	93650000	93660000	chr11	93850000	93860000	Shared	200000
chr11	119870000	119880000	chr11	119970000	119980000	Shared	100000
chr11	130300000	130310000	chr11	130730000	130740000	Shared	430000
chr11	130790000	130800000	chr11	130850000	130860000	Shared	60000
chr12	3760000	3770000	chr12	3880000	3890000	Shared	120000
chr12	4210000	4220000	chr12	4380000	4390000	Shared	170000
chr12	21850000	21860000	chr12	22140000	22150000	Shared	290000
chr12	22240000	22250000	chr12	22590000	22600000	Shared	350000
chr12	25360000	25370000	chr12	25530000	25540000	Shared	170000
chr12	64230000	64240000	chr12	64650000	64660000	Shared	420000
chr12	72050000	72060000	chr12	72140000	72150000	Shared	90000
chr12	96680000	96690000	chr12	96900000	96910000	Shared	220000
chr15	31730000	31740000	chr15	31780000	31790000	Shared	50000
chr15	45590000	45600000	chr15	45680000	45690000	Shared	90000
chr15	64040000	64050000	chr15	64350000	64360000	Shared	310000
chr15	66890000	66900000	chr15	67140000	67150000	Shared	250000
chr15	68150000	68160000	chr15	68440000	68450000	Shared	290000
chr15	70970000	70980000	chr15	71100000	71110000	Shared	130000
chr15	78250000	78260000	chr15	78400000	78410000	Shared	150000
chr15	80860000	80870000	chr15	81070000	81080000	Shared	210000
chr15	81400000	81410000	chr15	81550000	81560000	Shared	150000
chr15	89900000	89910000	chr15	89970000	89980000	Shared	70000
chr15	91180000	91190000	chr15	91420000	91430000	Shared	240000
chr14	50330000	50340000	chr14	50570000	50580000	Shared	240000
chr14	64500000	64510000	chr14	64760000	64770000	Shared	260000
chr16	3350000	3360000	chr16	3460000	3470000	Shared	110000
chr16	55490000	55500000	chr16	55570000	55580000	Shared	80000
chr16	58550000	58560000	chr16	58620000	58630000	Shared	70000
chr16	74650000	74660000	chr16	74680000	74690000	Shared	30000
chr16	76690000	76700000	chr16	76850000	76860000	Shared	160000
chr13	41650000	41660000	chr13	41790000	41800000	Shared	140000
chr13	51690000	51700000	chr13	51860000	51870000	Shared	170000
chr18	620000	630000	chr18	830000	840000	Shared	210000
chr18	7270000	7280000	chr18	7560000	7570000	Shared	290000
chr18	14170000	14180000	chr18	14400000	14410000	Shared	230000
chr18	22120000	22130000	chr18	22300000	22310000	Shared	180000
chr18	32810000	32820000	chr18	32930000	32940000	Shared	120000
chr18	39690000	39700000	chr18	39850000	39860000	Shared	160000
chr18	58980000	58990000	chr18	59160000	59170000	Shared	180000
chr17	5000000	5010000	chr17	5080000	5090000	Shared	80000
chr17	7410000	7420000	chr17	7460000	7470000	Shared	50000
chr17	7980000	7990000	chr17	8010000	8020000	Shared	30000
chr17	38350000	38360000	chr17	38440000	38450000	Shared	90000
chr17	61990000	62000000	chr17	62080000	62090000	Shared	90000
chr17	73310000	73320000	chr17	73400000	73410000	Shared	90000
chr19	5540000	5550000	chr19	5570000	5580000	Shared	30000
chr19	16150000	16160000	chr19	16290000	16300000	Shared	140000
chr19	32950000	32960000	chr19	33060000	33070000	Shared	110000
chr19	39610000	39620000	chr19	39810000	39820000	Shared	200000
chr19	41950000	41960000	chr19	42070000	42080000	Shared	120000
chr19	47790000	47800000	chr19	47900000	47910000	Shared	110000
chr20	4740000	4750000	chr20	4930000	4940000	Shared	190000
chr20	9380000	9390000	chr20	9580000	9590000	Shared	200000
chr20	17660000	17670000	chr20	17870000	17880000	Shared	210000
chr20	21210000	21220000	chr20	21480000	21490000	Shared	270000
chr20	30220000	30230000	chr20	30310000	30320000	Shared	90000
chr20	32040000	32050000	chr20	32240000	32250000	Shared	200000
chr20	35890000	35900000	chr20	36160000	36170000	Shared	270000
chr21	18750000	18760000	chr21	18940000	18950000	Shared	190000
chr21	33770000	33780000	chr21	33970000	33980000	Shared	200000
chr21	35290000	35300000	chr21	35460000	35470000	Shared	170000
chr21	38630000	38640000	chr21	38740000	38750000	Shared	110000
chr22	39560000	39570000	chr22	39700000	39710000	Shared	140000
chr22	46260000	46270000	chr22	46370000	46380000	Shared	110000
chrX	15360000	15370000	chrX	15480000	15490000	Shared	120000
chrX	31290000	31300000	chrX	31440000	31450000	Shared	150000
chrX	70190000	70200000	chrX	70390000	70400000	Shared	200000
chrX	128740000	128750000	chrX	128860000	128870000	Shared	120000
chr4	6720000	6730000	chr4	6870000	6880000	Shared	150000
chr4	52760000	52770000	chr4	52890000	52900000	Shared	130000
chr4	126230000	126240000	chr4	126660000	126670000	Shared	430000
chr2	27060000	27070000	chr2	27160000	27170000	Shared	100000
chr2	73310000	73320000	chr2	73380000	73390000	Shared	70000
chr2	75690000	75700000	chr2	75850000	75860000	Shared	160000
chr2	102630000	102640000	chr2	102850000	102860000	Shared	220000
chr2	181960000	181970000	chr2	182320000	182330000	Shared	360000
chr2	211110000	211120000	chr2	211260000	211270000	Shared	150000
chr2	230870000	230880000	chr2	231020000	231030000	Shared	150000
chr3	25470000	25480000	chr3	25630000	25640000	Shared	160000
chr3	69730000	69740000	chr3	69840000	69850000	Shared	110000
chr3	170900000	170910000	chr3	171280000	171290000	Shared	380000
chr3	184270000	184280000	chr3	184490000	184500000	Shared	220000
chr1	8980000	8990000	chr1	9050000	9060000	Shared	70000
chr1	20420000	20430000	chr1	20470000	20480000	Shared	50000
chr1	25250000	25260000	chr1	25360000	25370000	Shared	110000
chr1	40380000	40390000	chr1	40490000	40500000	Shared	110000
chr1	84600000	84610000	chr1	84900000	84910000	Shared	300000
chr1	115510000	115520000	chr1	115580000	115590000	Shared	70000
chr1	116680000	116690000	chr1	117020000	117030000	Shared	340000
chr1	180480000	180490000	chr1	180830000	180840000	Shared	350000
chr1	200940000	200950000	chr1	201010000	201020000	Shared	70000
chr1	212230000	212240000	chr1	212460000	212470000	Shared	230000
chr1	218500000	218510000	chr1	218690000	218700000	Shared	190000
chr8	4690000	4700000	chr8	4850000	4860000	Shared	160000
chr8	16690000	16700000	chr8	16970000	16980000	Shared	280000
chr8	24760000	24770000	chr8	24830000	24840000	Shared	70000
chr8	30080000	30090000	chr8	30230000	30240000	Shared	150000
chr8	38680000	38690000	chr8	38820000	38830000	Shared	140000
chr8	41280000	41290000	chr8	41380000	41390000	Shared	100000
chr8	55540000	55550000	chr8	55640000	55650000	Shared	100000
chr8	57700000	57710000	chr8	57830000	57840000	Shared	130000
chr8	66740000	66750000	chr8	66940000	66950000	Shared	200000
chr8	73760000	73770000	chr8	73830000	73840000	Shared	70000
chr8	75670000	75680000	chr8	75760000	75770000	Shared	90000
chr8	79880000	79890000	chr8	80000000	80010000	Shared	120000
chr8	124490000	124500000	chr8	124700000	124710000	Shared	210000
chr6	11170000	11180000	chr6	11490000	11500000	Shared	320000
chr6	55480000	55490000	chr6	55750000	55760000	Shared	270000
chr6	87840000	87850000	chr6	87950000	87960000	Shared	110000
chr6	123260000	123270000	chr6	123640000	123650000	Shared	380000
chr6	130640000	130650000	chr6	131080000	131090000	Shared	440000
chr6	148490000	148500000	chr6	148570000	148580000	Shared	80000
chr7	34360000	34370000	chr7	34470000	34480000	Shared	110000
chr7	79430000	79440000	chr7	79650000	79660000	Shared	220000
chr7	120430000	120440000	chr7	120580000	120590000	Shared	150000
chr5	18390000	18400000	chr5	18680000	18690000	Shared	290000
chr5	36260000	36270000	chr5	36390000	36400000	Shared	130000
chr5	36740000	36750000	chr5	36870000	36880000	Shared	130000
chr5	71900000	71910000	chr5	72110000	72120000	Shared	210000
chr5	95110000	95120000	chr5	95180000	95190000	Shared	70000
chr5	125820000	125830000	chr5	125910000	125920000	Shared	90000
chr5	125880000	125890000	chr5	125910000	125920000	Shared	30000
chr5	129100000	129110000	chr5	129180000	129190000	Shared	80000
chr5	139930000	139940000	chr5	140020000	140030000	Shared	90000
chr5	147000000	147010000	chr5	147200000	147210000	Shared	200000
chr5	159620000	159630000	chr5	159770000	159780000	Shared	150000
chr9	10040000	10050000	chr9	10260000	10270000	Shared	220000
chr9	86560000	86570000	chr9	86870000	86880000	Shared	310000
chr9	88430000	88440000	chr9	88510000	88520000	Shared	80000
chr9	96440000	96450000	chr9	96720000	96730000	Shared	280000
chr9	119350000	119360000	chr9	119420000	119430000	Shared	70000
chr9	126880000	126890000	chr9	127080000	127090000	Shared	200000
chr9	130700000	130710000	chr9	130790000	130800000	Shared	90000
chr10	26620000	26630000	chr10	26840000	26850000	Shared	220000
chr10	98150000	98160000	chr10	98270000	98280000	Shared	120000
chr10	113890000	113900000	chr10	114070000	114080000	Shared	180000
chr11	14810000	14820000	chr11	14920000	14930000	Shared	110000
chr11	27200000	27210000	chr11	27310000	27320000	Shared	110000
chr11	55710000	55720000	chr11	55850000	55860000	Shared	140000
chr11	67030000	67040000	chr11	67080000	67090000	Shared	50000
chr11	69510000	69520000	chr11	69700000	69710000	Shared	190000
chr11	116750000	116760000	chr11	116970000	116980000	Shared	220000
chr11	120380000	120390000	chr11	120550000	120560000	Shared	170000
chr11	131730000	131740000	chr11	131990000	132000000	Shared	260000
chr12	9960000	9970000	chr12	10080000	10090000	Shared	120000
chr12	12970000	12980000	chr12	13050000	13060000	Shared	80000
chr12	18280000	18290000	chr12	18370000	18380000	Shared	90000
chr12	18400000	18410000	chr12	18470000	18480000	Shared	70000
chr12	104590000	104600000	chr12	104750000	104760000	Shared	160000
chr12	120580000	120590000	chr12	120610000	120620000	Shared	30000
chr15	35370000	35380000	chr15	35730000	35740000	Shared	360000
chr15	37170000	37180000	chr15	37420000	37430000	Shared	250000
chr15	74660000	74670000	chr15	74730000	74740000	Shared	70000
chr15	77930000	77940000	chr15	78110000	78120000	Shared	180000
chr15	79200000	79210000	chr15	79270000	79280000	Shared	70000
chr15	85380000	85390000	chr15	85470000	85480000	Shared	90000
chr15	99820000	99830000	chr15	99910000	99920000	Shared	90000
chr14	28760000	28770000	chr14	29070000	29080000	Shared	310000
chr14	65280000	65290000	chr14	65350000	65360000	Shared	70000
chr14	76920000	76930000	chr14	77110000	77120000	Shared	190000
chr14	88270000	88280000	chr14	88360000	88370000	Shared	90000
chr14	103540000	103550000	chr14	103760000	103770000	Shared	220000
chr14	105550000	105560000	chr14	105630000	105640000	Shared	80000
chr16	4330000	4340000	chr16	4380000	4390000	Shared	50000
chr16	10840000	10850000	chr16	11010000	11020000	Shared	170000
chr16	30450000	30460000	chr16	30620000	30630000	Shared	170000
chr16	89660000	89670000	chr16	89730000	89740000	Shared	70000
chr13	30340000	30350000	chr13	30690000	30700000	Shared	350000
chr13	38440000	38450000	chr13	38620000	38630000	Shared	180000
chr13	49160000	49170000	chr13	49340000	49350000	Shared	180000
chr13	50240000	50250000	chr13	50420000	50430000	Shared	180000
chr13	95840000	95850000	chr13	96050000	96060000	Shared	210000
chr18	21130000	21140000	chr18	21500000	21510000	Shared	370000
chr18	21200000	21210000	chr18	21390000	21400000	Shared	190000
chr18	51970000	51980000	chr18	52330000	52340000	Shared	360000
chr18	60790000	60800000	chr18	60980000	60990000	Shared	190000
chr17	1810000	1820000	chr17	1920000	1930000	Shared	110000
chr17	25980000	25990000	chr17	26080000	26090000	Shared	100000
chr17	39890000	39900000	chr17	39960000	39970000	Shared	70000
chr17	43680000	43690000	chr17	44310000	44320000	Shared	630000
chr17	46410000	46420000	chr17	46670000	46680000	Shared	260000
chr17	66250000	66260000	chr17	66430000	66440000	Shared	180000
chr17	79010000	79020000	chr17	79070000	79080000	Shared	60000
chr19	13080000	13090000	chr19	13200000	13210000	Shared	120000
chr19	38720000	38730000	chr19	38810000	38820000	Shared	90000
chr19	39600000	39610000	chr19	39670000	39680000	Shared	70000
chr20	30330000	30340000	chr20	30380000	30390000	Shared	50000
chr20	37270000	37280000	chr20	37370000	37380000	Shared	100000
chr20	45830000	45840000	chr20	46010000	46020000	Shared	180000
chr20	47690000	47700000	chr20	47870000	47880000	Shared	180000
chr20	58780000	58790000	chr20	58830000	58840000	Shared	50000
chr20	61940000	61950000	chr20	62010000	62020000	Shared	70000
chr21	44340000	44350000	chr21	44530000	44540000	Shared	190000
chr22	19480000	19490000	chr22	19610000	19620000	Shared	130000
chr22	26890000	26900000	chr22	27040000	27050000	Shared	150000
chr22	32800000	32810000	chr22	32870000	32880000	Shared	70000
chr22	39400000	39410000	chr22	39510000	39520000	Shared	110000
chrX	13770000	13780000	chrX	14050000	14060000	Shared	280000
chrX	106900000	106910000	chrX	107020000	107030000	Shared	120000
chr4	8240000	8250000	chr4	8400000	8410000	Shared	160000
chr4	20780000	20790000	chr4	21130000	21140000	Shared	350000
chr4	57910000	57920000	chr4	58020000	58030000	Shared	110000
chr4	81280000	81290000	chr4	81960000	81970000	Shared	680000
chr4	83990000	84000000	chr4	84170000	84180000	Shared	180000
chr4	100480000	100490000	chr4	100730000	100740000	Shared	250000
chr4	141070000	141080000	chr4	141170000	141180000	Shared	100000
chr4	141780000	141790000	chr4	142050000	142060000	Shared	270000
chr4	150920000	150930000	chr4	151130000	151140000	Shared	210000
chr4	155560000	155570000	chr4	155700000	155710000	Shared	140000
chr1	9550000	9560000	chr1	9630000	9640000	Shared	80000
chr1	17820000	17830000	chr1	17930000	17940000	Shared	110000
chr1	27520000	27530000	chr1	27610000	27620000	Shared	90000
chr1	29210000	29220000	chr1	29350000	29360000	Shared	140000
chr1	66420000	66430000	chr1	66700000	66710000	Shared	280000
chr1	107970000	107980000	chr1	108290000	108300000	Shared	320000
chr1	110320000	110330000	chr1	110520000	110530000	Shared	200000
chr1	149310000	149320000	chr1	149700000	149710000	Shared	390000
chr1	151900000	151910000	chr1	151980000	151990000	Shared	80000
chr1	172570000	172580000	chr1	172690000	172700000	Shared	120000
chr1	185780000	185790000	chr1	186180000	186190000	Shared	400000
chr1	203830000	203840000	chr1	204090000	204100000	Shared	260000
chr1	241690000	241700000	chr1	241790000	241800000	Shared	100000
chr2	10970000	10980000	chr2	11260000	11270000	Shared	290000
chr2	62680000	62690000	chr2	62990000	63000000	Shared	310000
chr2	105980000	105990000	chr2	106130000	106140000	Shared	150000
chr2	121100000	121110000	chr2	121430000	121440000	Shared	330000
chr2	138700000	138710000	chr2	138840000	138850000	Shared	140000
chr2	171090000	171100000	chr2	171200000	171210000	Shared	110000
chr2	180070000	180080000	chr2	180200000	180210000	Shared	130000
chr2	184110000	184120000	chr2	184220000	184230000	Shared	110000
chr2	187370000	187380000	chr2	187500000	187510000	Shared	130000
chr2	189970000	189980000	chr2	190140000	190150000	Shared	170000
chr2	228660000	228670000	chr2	228730000	228740000	Shared	70000
chr3	9480000	9490000	chr3	9510000	9520000	Shared	30000
chr3	13530000	13540000	chr3	13690000	13700000	Shared	160000
chr3	14830000	14840000	chr3	14960000	14970000	Shared	130000
chr3	32410000	32420000	chr3	32500000	32510000	Shared	90000
chr3	41930000	41940000	chr3	42140000	42150000	Shared	210000
chr3	47460000	47470000	chr3	47510000	47520000	Shared	50000
chr3	56730000	56740000	chr3	57020000	57030000	Shared	290000
chr3	86830000	86840000	chr3	87130000	87140000	Shared	300000
chr3	87340000	87350000	chr3	87550000	87560000	Shared	210000
chr3	97510000	97520000	chr3	97740000	97750000	Shared	230000
chr3	98320000	98330000	chr3	98510000	98520000	Shared	190000
chr3	98530000	98540000	chr3	98710000	98720000	Shared	180000
chr3	98610000	98620000	chr3	98700000	98710000	Shared	90000
chr3	131750000	131760000	chr3	131890000	131900000	Shared	140000
chr3	135450000	135460000	chr3	135610000	135620000	Shared	160000
chr3	138410000	138420000	chr3	138620000	138630000	Shared	210000
chr3	189940000	189950000	chr3	190030000	190040000	Shared	90000
chr6	3120000	3130000	chr6	3240000	3250000	Shared	120000
chr6	31360000	31370000	chr6	31450000	31460000	Shared	90000
chr6	31510000	31520000	chr6	31560000	31570000	Shared	50000
chr6	32380000	32390000	chr6	32660000	32670000	Shared	280000
chr6	53030000	53040000	chr6	53350000	53360000	Shared	320000
chr6	73320000	73330000	chr6	73830000	73840000	Shared	510000
chr6	82960000	82970000	chr6	83760000	83770000	Shared	800000
chr6	84590000	84600000	chr6	84920000	84930000	Shared	330000
chr6	137660000	137670000	chr6	137960000	137970000	Shared	300000
chr6	143560000	143570000	chr6	143750000	143760000	Shared	190000
chr6	144420000	144430000	chr6	144530000	144540000	Shared	110000
chr6	150150000	150160000	chr6	150240000	150250000	Shared	90000
chr6	152080000	152090000	chr6	152440000	152450000	Shared	360000
chr6	155000000	155010000	chr6	155120000	155130000	Shared	120000
chr7	6200000	6210000	chr7	6360000	6370000	Shared	160000
chr7	12100000	12110000	chr7	12360000	12370000	Shared	260000
chr7	25300000	25310000	chr7	25420000	25430000	Shared	120000
chr7	106180000	106190000	chr7	106370000	106380000	Shared	190000
chr7	107750000	107760000	chr7	107780000	107790000	Shared	30000
chr7	115820000	115830000	chr7	115870000	115880000	Shared	50000
chr7	123790000	123800000	chr7	124420000	124430000	Shared	630000
chr7	137340000	137350000	chr7	137580000	137590000	Shared	240000
chr7	142350000	142360000	chr7	142490000	142500000	Shared	140000
chr7	151060000	151070000	chr7	151150000	151160000	Shared	90000
chr8	1840000	1850000	chr8	1970000	1980000	Shared	130000
chr8	10440000	10450000	chr8	10680000	10690000	Shared	240000
chr8	10580000	10590000	chr8	10670000	10680000	Shared	90000
chr8	11270000	11280000	chr8	11410000	11420000	Shared	140000
chr8	22530000	22540000	chr8	22610000	22620000	Shared	80000
chr8	26420000	26430000	chr8	26510000	26520000	Shared	90000
chr8	53320000	53330000	chr8	53410000	53420000	Shared	90000
chr8	90260000	90270000	chr8	90620000	90630000	Shared	360000
chr8	110740000	110750000	chr8	111030000	111040000	Shared	290000
chr8	112450000	112460000	chr8	112810000	112820000	Shared	360000
chr8	121820000	121830000	chr8	121950000	121960000	Shared	130000
chr8	144210000	144220000	chr8	144320000	144330000	Shared	110000
chr5	37290000	37300000	chr5	37340000	37350000	Shared	50000
chr5	39140000	39150000	chr5	39280000	39290000	Shared	140000
chr5	72510000	72520000	chr5	72740000	72750000	Shared	230000
chr5	81040000	81050000	chr5	81140000	81150000	Shared	100000
chr5	102560000	102570000	chr5	102810000	102820000	Shared	250000
chr5	110490000	110500000	chr5	110610000	110620000	Shared	120000
chr5	136650000	136660000	chr5	136830000	136840000	Shared	180000
chr5	145920000	145930000	chr5	146340000	146350000	Shared	420000
chr5	149830000	149840000	chr5	149920000	149930000	Shared	90000
chr5	177500000	177510000	chr5	177590000	177600000	Shared	90000
chr9	12710000	12720000	chr9	12880000	12890000	Shared	170000
chr9	26740000	26750000	chr9	26840000	26850000	Shared	100000
chr9	32580000	32590000	chr9	32960000	32970000	Shared	380000
chr9	34760000	34770000	chr9	34870000	34880000	Shared	110000
chr9	36240000	36250000	chr9	36330000	36340000	Shared	90000
chr9	36400000	36410000	chr9	36550000	36560000	Shared	150000
chr9	71660000	71670000	chr9	71800000	71810000	Shared	140000
chr9	74650000	74660000	chr9	74880000	74890000	Shared	230000
chr9	79060000	79070000	chr9	79270000	79280000	Shared	210000
chr9	89950000	89960000	chr9	90270000	90280000	Shared	320000
chr9	91200000	91210000	chr9	91610000	91620000	Shared	410000
chr9	117500000	117510000	chr9	117670000	117680000	Shared	170000
chr9	119490000	119500000	chr9	119620000	119630000	Shared	130000
chr9	136060000	136070000	chr9	136180000	136190000	Shared	120000
chr9	136650000	136660000	chr9	136860000	136870000	Shared	210000
chr12	690000	700000	chr12	850000	860000	Shared	160000
chr12	1900000	1910000	chr12	2040000	2050000	Shared	140000
chr12	15680000	15690000	chr12	15730000	15740000	Shared	50000
chr12	27170000	27180000	chr12	27290000	27300000	Shared	120000
chr12	27570000	27580000	chr12	27810000	27820000	Shared	240000
chr12	28120000	28130000	chr12	28320000	28330000	Shared	200000
chr12	42520000	42530000	chr12	42720000	42730000	Shared	200000
chr12	55380000	55390000	chr12	55460000	55470000	Shared	80000
chr12	56900000	56910000	chr12	56980000	56990000	Shared	80000
chr12	112630000	112640000	chr12	112820000	112830000	Shared	190000
chr10	99550000	99560000	chr10	99620000	99630000	Shared	70000
chr10	104260000	104270000	chr10	104330000	104340000	Shared	70000
chr10	106030000	106040000	chr10	106100000	106110000	Shared	70000
chr10	116310000	116320000	chr10	116450000	116460000	Shared	140000
chr10	125750000	125760000	chr10	126070000	126080000	Shared	320000
chr11	1910000	1920000	chr11	1960000	1970000	Shared	50000
chr11	2210000	2220000	chr11	2320000	2330000	Shared	110000
chr11	2210000	2220000	chr11	2430000	2440000	Shared	220000
chr11	2550000	2560000	chr11	2900000	2910000	Shared	350000
chr11	34600000	34610000	chr11	34910000	34920000	Shared	310000
chr11	36310000	36320000	chr11	36500000	36510000	Shared	190000
chr11	44750000	44760000	chr11	44910000	44920000	Shared	160000
chr11	47960000	47970000	chr11	48120000	48130000	Shared	160000
chr11	67390000	67400000	chr11	67480000	67490000	Shared	90000
chr11	72540000	72550000	chr11	72880000	72890000	Shared	340000
chr11	101720000	101730000	chr11	101870000	101880000	Shared	150000
chr11	119220000	119230000	chr11	119330000	119340000	Shared	110000
chr11	125450000	125460000	chr11	125480000	125490000	Shared	30000
chr11	125790000	125800000	chr11	126050000	126060000	Shared	260000
chr15	42350000	42360000	chr15	42430000	42440000	Shared	80000
chr15	46000000	46010000	chr15	46070000	46080000	Shared	70000
chr15	68600000	68610000	chr15	68670000	68680000	Shared	70000
chr15	84110000	84120000	chr15	84220000	84230000	Shared	110000
chr15	90860000	90870000	chr15	91020000	91030000	Shared	160000
chr15	92390000	92400000	chr15	92610000	92620000	Shared	220000
chr15	99640000	99650000	chr15	99750000	99760000	Shared	110000
chr16	770000	780000	chr16	830000	840000	Shared	60000
chr16	17560000	17570000	chr16	17670000	17680000	Shared	110000
chr16	48400000	48410000	chr16	48560000	48570000	Shared	160000
chr16	55490000	55500000	chr16	55730000	55740000	Shared	240000
chr16	57330000	57340000	chr16	57450000	57460000	Shared	120000
chr16	57790000	57800000	chr16	58030000	58040000	Shared	240000
chr16	68570000	68580000	chr16	68620000	68630000	Shared	50000
chr16	84540000	84550000	chr16	84650000	84660000	Shared	110000
chr14	24440000	24450000	chr14	24480000	24490000	Shared	40000
chr14	35610000	35620000	chr14	35880000	35890000	Shared	270000
chr14	89380000	89390000	chr14	89480000	89490000	Shared	100000
chr14	91640000	91650000	chr14	91750000	91760000	Shared	110000
chr14	91790000	91800000	chr14	91880000	91890000	Shared	90000
chr14	94120000	94130000	chr14	94360000	94370000	Shared	240000
chr14	100190000	100200000	chr14	100350000	100360000	Shared	160000
chr14	104270000	104280000	chr14	104380000	104390000	Shared	110000
chr13	39980000	39990000	chr13	40180000	40190000	Shared	200000
chr13	51710000	51720000	chr13	51850000	51860000	Shared	140000
chr13	62690000	62700000	chr13	62930000	62940000	Shared	240000
chr13	70910000	70920000	chr13	71140000	71150000	Shared	230000
chr13	78350000	78360000	chr13	78690000	78700000	Shared	340000
chr13	85480000	85490000	chr13	86380000	86390000	Shared	900000
chr13	95840000	95850000	chr13	96030000	96040000	Shared	190000
chr13	102160000	102170000	chr13	102410000	102420000	Shared	250000
chr13	110430000	110440000	chr13	110770000	110780000	Shared	340000
chr19	10370000	10380000	chr19	10500000	10510000	Shared	130000
chr19	10680000	10690000	chr19	10750000	10760000	Shared	70000
chr19	16350000	16360000	chr19	16490000	16500000	Shared	140000
chr19	17980000	17990000	chr19	18100000	18110000	Shared	120000
chr19	30100000	30110000	chr19	30180000	30190000	Shared	80000
chr19	44250000	44260000	chr19	44300000	44310000	Shared	50000
chr19	50000000	50010000	chr19	50070000	50080000	Shared	70000
chr17	690000	700000	chr17	880000	890000	Shared	190000
chr17	4470000	4480000	chr17	4520000	4530000	Shared	50000
chr17	6740000	6750000	chr17	6900000	6910000	Shared	160000
chr17	13240000	13250000	chr17	13500000	13510000	Shared	260000
chr17	16450000	16460000	chr17	16520000	16530000	Shared	70000
chr17	28130000	28140000	chr17	28260000	28270000	Shared	130000
chr17	36500000	36510000	chr17	36570000	36580000	Shared	70000
chr17	40730000	40740000	chr17	40820000	40830000	Shared	90000
chr17	43350000	43360000	chr17	43460000	43470000	Shared	110000
chr17	47380000	47390000	chr17	47470000	47480000	Shared	90000
chr17	48090000	48100000	chr17	48160000	48170000	Shared	70000
chr17	48620000	48630000	chr17	48760000	48770000	Shared	140000
chr17	72360000	72370000	chr17	72450000	72460000	Shared	90000
chr18	3280000	3290000	chr18	3450000	3460000	Shared	170000
chr18	29040000	29050000	chr18	29110000	29120000	Shared	70000
chr18	56060000	56070000	chr18	56150000	56160000	Shared	90000
chr18	56190000	56200000	chr18	56340000	56350000	Shared	150000
chr18	61180000	61190000	chr18	61410000	61420000	Shared	230000
chr18	61180000	61190000	chr18	61510000	61520000	Shared	330000
chr18	74110000	74120000	chr18	74420000	74430000	Shared	310000
chr20	13800000	13810000	chr20	14030000	14040000	Shared	230000
chr20	19760000	19770000	chr20	19960000	19970000	Shared	200000
chr20	25290000	25300000	chr20	25380000	25390000	Shared	90000
chr20	36030000	36040000	chr20	36160000	36170000	Shared	130000
chr20	43760000	43770000	chr20	43850000	43860000	Shared	90000
chr20	50000000	50010000	chr20	50200000	50210000	Shared	200000
chr21	26980000	26990000	chr21	27080000	27090000	Shared	100000
chr21	39540000	39550000	chr21	39720000	39730000	Shared	180000
chr22	18220000	18230000	chr22	18270000	18280000	Shared	50000
chr22	19730000	19740000	chr22	19890000	19900000	Shared	160000
chr22	24820000	24830000	chr22	24910000	24920000	Shared	90000
chrX	24410000	24420000	chrX	24510000	24520000	Shared	100000
chrX	43410000	43420000	chrX	43600000	43610000	Shared	190000
chrX	110230000	110240000	chrX	110340000	110350000	Shared	110000
chr4	17330000	17340000	chr4	17440000	17450000	Shared	110000
chr4	27170000	27180000	chr4	27320000	27330000	Shared	150000
chr4	57530000	57540000	chr4	57660000	57670000	Shared	130000
chr4	74450000	74460000	chr4	74520000	74530000	Shared	70000
chr4	75240000	75250000	chr4	75400000	75410000	Shared	160000
chr4	76910000	76920000	chr4	76980000	76990000	Shared	70000
chr4	81980000	81990000	chr4	82270000	82280000	Shared	290000
chr4	111550000	111560000	chr4	111880000	111890000	Shared	330000
chr4	114870000	114880000	chr4	114990000	115000000	Shared	120000
chr4	130280000	130290000	chr4	130560000	130570000	Shared	280000
chr4	139490000	139500000	chr4	139600000	139610000	Shared	110000
chr4	146030000	146040000	chr4	146060000	146070000	Shared	30000
chr4	147940000	147950000	chr4	148020000	148030000	Shared	80000
chr4	158910000	158920000	chr4	159090000	159100000	Shared	180000
chr4	167080000	167090000	chr4	167170000	167180000	Shared	90000
chr1	7720000	7730000	chr1	7810000	7820000	Shared	90000
chr1	17450000	17460000	chr1	17560000	17570000	Shared	110000
chr1	21060000	21070000	chr1	21100000	21110000	Shared	40000
chr1	22450000	22460000	chr1	22740000	22750000	Shared	290000
chr1	26420000	26430000	chr1	26470000	26480000	Shared	50000
chr1	29110000	29120000	chr1	29200000	29210000	Shared	90000
chr1	31270000	31280000	chr1	31380000	31390000	Shared	110000
chr1	41070000	41080000	chr1	41130000	41140000	Shared	60000
chr1	47990000	48000000	chr1	48180000	48190000	Shared	190000
chr1	52360000	52370000	chr1	52460000	52470000	Shared	100000
chr1	54320000	54330000	chr1	54420000	54430000	Shared	100000
chr1	55410000	55420000	chr1	55460000	55470000	Shared	50000
chr1	56870000	56880000	chr1	57040000	57050000	Shared	170000
chr1	58980000	58990000	chr1	59110000	59120000	Shared	130000
chr1	64380000	64390000	chr1	64600000	64610000	Shared	220000
chr1	67460000	67470000	chr1	67620000	67630000	Shared	160000
chr1	68030000	68040000	chr1	68150000	68160000	Shared	120000
chr1	74300000	74310000	chr1	74450000	74460000	Shared	150000
chr1	89950000	89960000	chr1	90060000	90070000	Shared	110000
chr1	90260000	90270000	chr1	90450000	90460000	Shared	190000
chr1	111760000	111770000	chr1	111870000	111880000	Shared	110000
chr1	116250000	116260000	chr1	116300000	116310000	Shared	50000
chr1	119820000	119830000	chr1	119900000	119910000	Shared	80000
chr1	146640000	146650000	chr1	146710000	146720000	Shared	70000
chr1	153650000	153660000	chr1	153720000	153730000	Shared	70000
chr1	154640000	154650000	chr1	154730000	154740000	Shared	90000
chr1	159900000	159910000	chr1	159970000	159980000	Shared	70000
chr1	163040000	163050000	chr1	163130000	163140000	Shared	90000
chr1	172710000	172720000	chr1	173170000	173180000	Shared	460000
chr1	174730000	174740000	chr1	174950000	174960000	Shared	220000
chr1	181000000	181010000	chr1	181110000	181120000	Shared	110000
chr1	184770000	184780000	chr1	184950000	184960000	Shared	180000
chr1	204120000	204130000	chr1	204170000	204180000	Shared	50000
chr1	211750000	211760000	chr1	211820000	211830000	Shared	70000
chr1	220860000	220870000	chr1	220950000	220960000	Shared	90000
chr1	225660000	225670000	chr1	225960000	225970000	Shared	300000
chr1	226820000	226830000	chr1	227010000	227020000	Shared	190000
chr1	228190000	228200000	chr1	228260000	228270000	Shared	70000
chr1	235410000	235420000	chr1	235570000	235580000	Shared	160000
chr1	236020000	236030000	chr1	236130000	236140000	Shared	110000
chr1	247530000	247540000	chr1	247640000	247650000	Shared	110000
chr2	19970000	19980000	chr2	20060000	20070000	Shared	90000
chr2	26170000	26180000	chr2	26360000	26370000	Shared	190000
chr2	55860000	55870000	chr2	55910000	55920000	Shared	50000
chr2	58800000	58810000	chr2	58910000	58920000	Shared	110000
chr2	63920000	63930000	chr2	64080000	64090000	Shared	160000
chr2	64550000	64560000	chr2	64710000	64720000	Shared	160000
chr2	84720000	84730000	chr2	84850000	84860000	Shared	130000
chr2	88360000	88370000	chr2	88450000	88460000	Shared	90000
chr2	120160000	120170000	chr2	120230000	120240000	Shared	70000
chr2	152270000	152280000	chr2	152320000	152330000	Shared	50000
chr2	169810000	169820000	chr2	169980000	169990000	Shared	170000
chr2	173670000	173680000	chr2	173790000	173800000	Shared	120000
chr2	173890000	173900000	chr2	174070000	174080000	Shared	180000
chr2	188450000	188460000	chr2	188700000	188710000	Shared	250000
chr2	216980000	216990000	chr2	217030000	217040000	Shared	50000
chr2	227990000	228000000	chr2	228090000	228100000	Shared	100000
chr3	16080000	16090000	chr3	16210000	16220000	Shared	130000
chr3	38380000	38390000	chr3	38520000	38530000	Shared	140000
chr3	42280000	42290000	chr3	42480000	42490000	Shared	200000
chr3	45080000	45090000	chr3	45250000	45260000	Shared	170000
chr3	46530000	46540000	chr3	46670000	46680000	Shared	140000
chr3	53140000	53150000	chr3	53230000	53240000	Shared	90000
chr3	56730000	56740000	chr3	56840000	56850000	Shared	110000
chr3	58090000	58100000	chr3	58140000	58150000	Shared	50000
chr3	58540000	58550000	chr3	58610000	58620000	Shared	70000
chr3	71460000	71470000	chr3	71630000	71640000	Shared	170000
chr3	108380000	108390000	chr3	108630000	108640000	Shared	250000
chr3	122270000	122280000	chr3	122400000	122410000	Shared	130000
chr3	134020000	134030000	chr3	134090000	134100000	Shared	70000
chr3	146300000	146310000	chr3	146350000	146360000	Shared	50000
chr3	192280000	192290000	chr3	192500000	192510000	Shared	220000
chr3	195390000	195400000	chr3	195700000	195710000	Shared	310000
chr3	195750000	195760000	chr3	195920000	195930000	Shared	170000
chr6	73120000	73130000	chr6	73280000	73290000	Shared	160000
chr6	80650000	80660000	chr6	80800000	80810000	Shared	150000
chr6	106780000	106790000	chr6	107010000	107020000	Shared	230000
chr6	111370000	111380000	chr6	111520000	111530000	Shared	150000
chr6	114310000	114320000	chr6	114430000	114440000	Shared	120000
chr6	120060000	120070000	chr6	120290000	120300000	Shared	230000
chr6	125630000	125640000	chr6	126070000	126080000	Shared	440000
chr6	129820000	129830000	chr6	129890000	129900000	Shared	70000
chr6	136960000	136970000	chr6	137110000	137120000	Shared	150000
chr6	149400000	149410000	chr6	149750000	149760000	Shared	350000
chr6	161570000	161580000	chr6	161790000	161800000	Shared	220000
chr7	36530000	36540000	chr7	36700000	36710000	Shared	170000
chr7	45950000	45960000	chr7	46390000	46400000	Shared	440000
chr7	84660000	84670000	chr7	84810000	84820000	Shared	150000
chr7	99510000	99520000	chr7	99580000	99590000	Shared	70000
chr7	121390000	121400000	chr7	121630000	121640000	Shared	240000
chr7	149360000	149370000	chr7	149440000	149450000	Shared	80000
chr8	19720000	19730000	chr8	19980000	19990000	Shared	260000
chr8	39890000	39900000	chr8	40050000	40060000	Shared	160000
chr8	53020000	53030000	chr8	53190000	53200000	Shared	170000
chr8	66970000	66980000	chr8	67080000	67090000	Shared	110000
chr8	80970000	80980000	chr8	81150000	81160000	Shared	180000
chr8	81520000	81530000	chr8	81900000	81910000	Shared	380000
chr8	81910000	81920000	chr8	82140000	82150000	Shared	230000
chr8	103660000	103670000	chr8	103820000	103830000	Shared	160000
chr8	105330000	105340000	chr8	105430000	105440000	Shared	100000
chr8	110960000	110970000	chr8	111040000	111050000	Shared	80000
chr8	130310000	130320000	chr8	130540000	130550000	Shared	230000
chr5	10450000	10460000	chr5	10620000	10630000	Shared	170000
chr5	31580000	31590000	chr5	31800000	31810000	Shared	220000
chr5	35770000	35780000	chr5	35920000	35930000	Shared	150000
chr5	43230000	43240000	chr5	43380000	43390000	Shared	150000
chr5	118610000	118620000	chr5	118740000	118750000	Shared	130000
chr5	121420000	121430000	chr5	121490000	121500000	Shared	70000
chr5	134360000	134370000	chr5	134520000	134530000	Shared	160000
chr5	146600000	146610000	chr5	146750000	146760000	Shared	150000
chr5	147550000	147560000	chr5	147750000	147760000	Shared	200000
chr5	153450000	153460000	chr5	153550000	153560000	Shared	100000
chr5	156760000	156770000	chr5	156900000	156910000	Shared	140000
chr5	179550000	179560000	chr5	179630000	179640000	Shared	80000
chr9	4380000	4390000	chr9	4550000	4560000	Shared	170000
chr9	6580000	6590000	chr9	6660000	6670000	Shared	80000
chr9	21700000	21710000	chr9	21790000	21800000	Shared	90000
chr9	35950000	35960000	chr9	36020000	36030000	Shared	70000
chr9	98990000	99000000	chr9	99070000	99080000	Shared	80000
chr9	114130000	114140000	chr9	114180000	114190000	Shared	50000
chr9	129460000	129470000	chr9	129540000	129550000	Shared	80000
chr12	9900000	9910000	chr12	10070000	10080000	Shared	170000
chr12	21090000	21100000	chr12	21320000	21330000	Shared	230000
chr12	38530000	38540000	chr12	38700000	38710000	Shared	170000
chr12	39310000	39320000	chr12	39490000	39500000	Shared	180000
chr12	41010000	41020000	chr12	41310000	41320000	Shared	300000
chr12	50360000	50370000	chr12	50450000	50460000	Shared	90000
chr12	53450000	53460000	chr12	53490000	53500000	Shared	40000
chr12	55150000	55160000	chr12	55350000	55360000	Shared	200000
chr12	57600000	57610000	chr12	57630000	57640000	Shared	30000
chr12	78110000	78120000	chr12	78310000	78320000	Shared	200000
chr12	108090000	108100000	chr12	108140000	108150000	Shared	50000
chr12	110030000	110040000	chr12	110210000	110220000	Shared	180000
chr10	35410000	35420000	chr10	35500000	35510000	Shared	90000
chr10	59340000	59350000	chr10	59410000	59420000	Shared	70000
chr10	61870000	61880000	chr10	61960000	61970000	Shared	90000
chr10	63790000	63800000	chr10	64000000	64010000	Shared	210000
chr10	70490000	70500000	chr10	70550000	70560000	Shared	60000
chr10	71170000	71180000	chr10	71260000	71270000	Shared	90000
chr10	71270000	71280000	chr10	71390000	71400000	Shared	120000
chr10	72680000	72690000	chr10	72960000	72970000	Shared	280000
chr10	84560000	84570000	chr10	84710000	84720000	Shared	150000
chr10	118440000	118450000	chr10	118550000	118560000	Shared	110000
chr11	19340000	19350000	chr11	19570000	19580000	Shared	230000
chr11	43520000	43530000	chr11	43590000	43600000	Shared	70000
chr11	46260000	46270000	chr11	46330000	46340000	Shared	70000
chr11	74160000	74170000	chr11	74280000	74290000	Shared	120000
chr11	76440000	76450000	chr11	76510000	76520000	Shared	70000
chr11	87060000	87070000	chr11	87130000	87140000	Shared	70000
chr11	118250000	118260000	chr11	118360000	118370000	Shared	110000
chr11	122080000	122090000	chr11	122370000	122380000	Shared	290000
chr11	123510000	123520000	chr11	123570000	123580000	Shared	60000
chr11	124830000	124840000	chr11	125000000	125010000	Shared	170000
chr15	41150000	41160000	chr15	41180000	41190000	Shared	30000
chr15	43510000	43520000	chr15	43570000	43580000	Shared	60000
chr15	46600000	46610000	chr15	46790000	46800000	Shared	190000
chr15	51570000	51580000	chr15	51670000	51680000	Shared	100000
chr15	55940000	55950000	chr15	56090000	56100000	Shared	150000
chr15	56540000	56550000	chr15	56710000	56720000	Shared	170000
chr15	74920000	74930000	chr15	75060000	75070000	Shared	140000
chr15	83510000	83520000	chr15	83660000	83670000	Shared	150000
chr15	89020000	89030000	chr15	89150000	89160000	Shared	130000
chr15	90690000	90700000	chr15	90760000	90770000	Shared	70000
chr16	4400000	4410000	chr16	4450000	4460000	Shared	50000
chr16	30990000	31000000	chr16	31100000	31110000	Shared	110000
chr16	57600000	57610000	chr16	57750000	57760000	Shared	150000
chr16	68290000	68300000	chr16	68360000	68370000	Shared	70000
chr16	74740000	74750000	chr16	74890000	74900000	Shared	150000
chr16	83990000	84000000	chr16	84080000	84090000	Shared	90000
chr14	50240000	50250000	chr14	50300000	50310000	Shared	60000
chr14	55550000	55560000	chr14	55620000	55630000	Shared	70000
chr14	62360000	62370000	chr14	62590000	62600000	Shared	230000
chr14	63640000	63650000	chr14	63740000	63750000	Shared	100000
chr14	74190000	74200000	chr14	74290000	74300000	Shared	100000
chr14	89130000	89140000	chr14	89330000	89340000	Shared	200000
chr14	97050000	97060000	chr14	97200000	97210000	Shared	150000
chr14	103980000	103990000	chr14	104010000	104020000	Shared	30000
chr13	21860000	21870000	chr13	22050000	22060000	Shared	190000
chr19	2640000	2650000	chr19	2750000	2760000	Shared	110000
chr19	15200000	15210000	chr19	15260000	15270000	Shared	60000
chr19	35840000	35850000	chr19	35960000	35970000	Shared	120000
chr19	40640000	40650000	chr19	40720000	40730000	Shared	80000
chr19	46580000	46590000	chr19	46690000	46700000	Shared	110000
chr19	47110000	47120000	chr19	47160000	47170000	Shared	50000
chr17	37360000	37370000	chr17	37390000	37400000	Shared	30000
chr17	42280000	42290000	chr17	42400000	42410000	Shared	120000
chr17	42990000	43000000	chr17	43100000	43110000	Shared	110000
chr17	45300000	45310000	chr17	45380000	45390000	Shared	80000
chr17	46750000	46760000	chr17	46860000	46870000	Shared	110000
chr17	48270000	48280000	chr17	48370000	48380000	Shared	100000
chr18	29860000	29870000	chr18	30050000	30060000	Shared	190000
chr18	33330000	33340000	chr18	33540000	33550000	Shared	210000
chr18	55700000	55710000	chr18	55800000	55810000	Shared	100000
chr18	67860000	67870000	chr18	68110000	68120000	Shared	250000
chr18	71860000	71870000	chr18	72000000	72010000	Shared	140000
chr20	3990000	4000000	chr20	4060000	4070000	Shared	70000
chr20	5100000	5110000	chr20	5170000	5180000	Shared	70000
chr20	24970000	24980000	chr20	25160000	25170000	Shared	190000
chr20	25860000	25870000	chr20	26240000	26250000	Shared	380000
chr20	35890000	35900000	chr20	36010000	36020000	Shared	120000
chr20	47950000	47960000	chr20	48120000	48130000	Shared	170000
chr20	58350000	58360000	chr20	58420000	58430000	Shared	70000
chr21	31430000	31440000	chr21	31560000	31570000	Shared	130000
chr22	17250000	17260000	chr22	17370000	17380000	Shared	120000
chr22	20130000	20140000	chr22	20260000	20270000	Shared	130000
chr22	32920000	32930000	chr22	33190000	33200000	Shared	270000
chr22	40910000	40920000	chr22	41030000	41040000	Shared	120000
chr22	41340000	41350000	chr22	41480000	41490000	Shared	140000
chrX	12960000	12970000	chrX	13500000	13510000	Shared	540000
chrX	17550000	17560000	chrX	17600000	17610000	Shared	50000
chrX	135680000	135690000	chrX	135770000	135780000	Shared	90000
chr1	1880000	1890000	chr1	1970000	1980000	Shared	90000
chr1	2120000	2130000	chr1	2310000	2320000	Shared	190000
chr1	2350000	2360000	chr1	2480000	2490000	Shared	130000
chr1	6770000	6780000	chr1	6940000	6950000	Shared	170000
chr1	7100000	7110000	chr1	7260000	7270000	Shared	160000
chr1	11900000	11910000	chr1	11950000	11960000	Shared	50000
chr1	12180000	12190000	chr1	12260000	12270000	Shared	80000
chr1	15450000	15460000	chr1	15600000	15610000	Shared	150000
chr1	15650000	15660000	chr1	15750000	15760000	Shared	100000
chr1	15920000	15930000	chr1	16060000	16070000	Shared	140000
chr1	16340000	16350000	chr1	16370000	16380000	Shared	30000
chr1	19420000	19430000	chr1	19490000	19500000	Shared	70000
chr1	20530000	20540000	chr1	20810000	20820000	Shared	280000
chr1	20840000	20850000	chr1	20960000	20970000	Shared	120000
chr1	22740000	22750000	chr1	22960000	22970000	Shared	220000
chr1	23420000	23430000	chr1	23510000	23520000	Shared	90000
chr1	23870000	23880000	chr1	23960000	23970000	Shared	90000
chr1	24520000	24530000	chr1	24710000	24720000	Shared	190000
chr1	25010000	25020000	chr1	25150000	25160000	Shared	140000
chr1	26920000	26930000	chr1	27110000	27120000	Shared	190000
chr1	27370000	27380000	chr1	27420000	27430000	Shared	50000
chr1	28180000	28190000	chr1	28300000	28310000	Shared	120000
chr1	28420000	28430000	chr1	28530000	28540000	Shared	110000
chr1	31190000	31200000	chr1	31250000	31260000	Shared	60000
chr1	33180000	33190000	chr1	33230000	33240000	Shared	50000
chr1	40270000	40280000	chr1	40370000	40380000	Shared	100000
chr1	40380000	40390000	chr1	40430000	40440000	Shared	50000
chr1	40920000	40930000	chr1	40970000	40980000	Shared	50000
chr1	41310000	41320000	chr1	41410000	41420000	Shared	100000
chr1	41730000	41740000	chr1	41880000	41890000	Shared	150000
chr1	43370000	43380000	chr1	43540000	43550000	Shared	170000
chr1	44220000	44230000	chr1	44400000	44410000	Shared	180000
chr1	44460000	44470000	chr1	44490000	44500000	Shared	30000
chr1	44840000	44850000	chr1	45060000	45070000	Shared	220000
chr1	45820000	45830000	chr1	45960000	45970000	Shared	140000
chr1	45980000	45990000	chr1	46030000	46040000	Shared	50000
chr1	52090000	52100000	chr1	52230000	52240000	Shared	140000
chr1	52590000	52600000	chr1	52760000	52770000	Shared	170000
chr1	53730000	53740000	chr1	53850000	53860000	Shared	120000
chr1	53940000	53950000	chr1	54140000	54150000	Shared	200000
chr1	55140000	55150000	chr1	55270000	55280000	Shared	130000
chr1	55600000	55610000	chr1	55740000	55750000	Shared	140000
chr1	60340000	60350000	chr1	60410000	60420000	Shared	70000
chr1	62640000	62650000	chr1	62870000	62880000	Shared	230000
chr1	64400000	64410000	chr1	64600000	64610000	Shared	200000
chr1	66710000	66720000	chr1	66910000	66920000	Shared	200000
chr1	68310000	68320000	chr1	68470000	68480000	Shared	160000
chr1	68580000	68590000	chr1	68810000	68820000	Shared	230000
chr1	75510000	75520000	chr1	75660000	75670000	Shared	150000
chr1	79720000	79730000	chr1	79810000	79820000	Shared	90000
chr1	84390000	84400000	chr1	84580000	84590000	Shared	190000
chr1	84900000	84910000	chr1	85210000	85220000	Shared	310000
chr1	86840000	86850000	chr1	86970000	86980000	Shared	130000
chr1	86970000	86980000	chr1	87150000	87160000	Shared	180000
chr1	88650000	88660000	chr1	88760000	88770000	Shared	110000
chr1	93320000	93330000	chr1	93450000	93460000	Shared	130000
chr1	94520000	94530000	chr1	94800000	94810000	Shared	280000
chr1	94990000	95000000	chr1	95260000	95270000	Shared	270000
chr1	95310000	95320000	chr1	95500000	95510000	Shared	190000
chr1	99640000	99650000	chr1	99940000	99950000	Shared	300000
chr1	100930000	100940000	chr1	101330000	101340000	Shared	400000
chr1	101070000	101080000	chr1	101330000	101340000	Shared	260000
chr1	108320000	108330000	chr1	108660000	108670000	Shared	340000
chr1	109360000	109370000	chr1	109430000	109440000	Shared	70000
chr1	109820000	109830000	chr1	109940000	109950000	Shared	120000
chr1	110030000	110040000	chr1	110070000	110080000	Shared	40000
chr1	110740000	110750000	chr1	110850000	110860000	Shared	110000
chr1	111160000	111170000	chr1	111310000	111320000	Shared	150000
chr1	112050000	112060000	chr1	112190000	112200000	Shared	140000
chr1	112930000	112940000	chr1	113000000	113010000	Shared	70000
chr1	113260000	113270000	chr1	113340000	113350000	Shared	80000
chr1	114520000	114530000	chr1	114820000	114830000	Shared	300000
chr1	116150000	116160000	chr1	116300000	116310000	Shared	150000
chr1	116340000	116350000	chr1	116530000	116540000	Shared	190000
chr1	120150000	120160000	chr1	120220000	120230000	Shared	70000
chr1	146960000	146970000	chr1	147090000	147100000	Shared	130000
chr1	149930000	149940000	chr1	150020000	150030000	Shared	90000
chr1	152840000	152850000	chr1	152890000	152900000	Shared	50000
chr1	153320000	153330000	chr1	153460000	153470000	Shared	140000
chr1	154130000	154140000	chr1	154220000	154230000	Shared	90000
chr1	154440000	154450000	chr1	154510000	154520000	Shared	70000
chr1	154640000	154650000	chr1	154850000	154860000	Shared	210000
chr1	155060000	155070000	chr1	155140000	155150000	Shared	80000
chr1	156060000	156070000	chr1	156100000	156110000	Shared	40000
chr1	156350000	156360000	chr1	156410000	156420000	Shared	60000
chr1	157060000	157070000	chr1	157120000	157130000	Shared	60000
chr1	157340000	157350000	chr1	157450000	157460000	Shared	110000
chr1	159760000	159770000	chr1	159860000	159870000	Shared	100000
chr1	160390000	160400000	chr1	160570000	160580000	Shared	180000
chr1	161180000	161190000	chr1	161340000	161350000	Shared	160000
chr1	161550000	161560000	chr1	161630000	161640000	Shared	80000
chr1	162020000	162030000	chr1	162240000	162250000	Shared	220000
chr1	162580000	162590000	chr1	162760000	162770000	Shared	180000
chr1	162840000	162850000	chr1	163140000	163150000	Shared	300000
chr1	165370000	165380000	chr1	165560000	165570000	Shared	190000
chr1	166870000	166880000	chr1	167020000	167030000	Shared	150000
chr1	168400000	168410000	chr1	168540000	168550000	Shared	140000
chr1	169430000	169440000	chr1	169510000	169520000	Shared	80000
chr1	171490000	171500000	chr1	171540000	171550000	Shared	50000
chr1	171770000	171780000	chr1	171950000	171960000	Shared	180000
chr1	172790000	172800000	chr1	173170000	173180000	Shared	380000
chr1	175000000	175010000	chr1	175090000	175100000	Shared	90000
chr1	175120000	175130000	chr1	175280000	175290000	Shared	160000
chr1	178500000	178510000	chr1	178970000	178980000	Shared	470000
chr1	179670000	179680000	chr1	179780000	179790000	Shared	110000
chr1	180850000	180860000	chr1	181130000	181140000	Shared	280000
chr1	181160000	181170000	chr1	181390000	181400000	Shared	230000
chr1	182050000	182060000	chr1	182360000	182370000	Shared	310000
chr1	182570000	182580000	chr1	182750000	182760000	Shared	180000
chr1	182810000	182820000	chr1	182840000	182850000	Shared	30000
chr1	183620000	183630000	chr1	183880000	183890000	Shared	260000
chr1	184040000	184050000	chr1	184190000	184200000	Shared	150000
chr1	192440000	192450000	chr1	192570000	192580000	Shared	130000
chr1	192770000	192780000	chr1	192990000	193000000	Shared	220000
chr1	196110000	196120000	chr1	196270000	196280000	Shared	160000
chr1	200250000	200260000	chr1	200460000	200470000	Shared	210000
chr1	200940000	200950000	chr1	201080000	201090000	Shared	140000
chr1	201220000	201230000	chr1	201330000	201340000	Shared	110000
chr1	201520000	201530000	chr1	201670000	201680000	Shared	150000
chr1	201520000	201530000	chr1	201760000	201770000	Shared	240000
chr1	201670000	201680000	chr1	201760000	201770000	Shared	90000
chr1	201860000	201870000	chr1	201940000	201950000	Shared	80000
chr1	201970000	201980000	chr1	202080000	202090000	Shared	110000
chr1	202150000	202160000	chr1	202280000	202290000	Shared	130000
chr1	203470000	203480000	chr1	203670000	203680000	Shared	200000
chr1	204400000	204410000	chr1	204470000	204480000	Shared	70000
chr1	204950000	204960000	chr1	205030000	205040000	Shared	80000
chr1	205240000	205250000	chr1	205290000	205300000	Shared	50000
chr1	205750000	205760000	chr1	205870000	205880000	Shared	120000
chr1	206660000	206670000	chr1	206750000	206760000	Shared	90000
chr1	208060000	208070000	chr1	208130000	208140000	Shared	70000
chr1	208300000	208310000	chr1	208410000	208420000	Shared	110000
chr1	209250000	209260000	chr1	209360000	209370000	Shared	110000
chr1	209530000	209540000	chr1	209600000	209610000	Shared	70000
chr1	210030000	210040000	chr1	210160000	210170000	Shared	130000
chr1	210310000	210320000	chr1	210480000	210490000	Shared	170000
chr1	212650000	212660000	chr1	212770000	212780000	Shared	120000
chr1	221040000	221050000	chr1	221370000	221380000	Shared	330000
chr1	222960000	222970000	chr1	223250000	223260000	Shared	290000
chr1	223700000	223710000	chr1	223860000	223870000	Shared	160000
chr1	223990000	224000000	chr1	224100000	224110000	Shared	110000
chr1	224700000	224710000	chr1	224830000	224840000	Shared	130000
chr1	231490000	231500000	chr1	231720000	231730000	Shared	230000
chr1	233570000	233580000	chr1	233920000	233930000	Shared	350000
chr1	234250000	234260000	chr1	234440000	234450000	Shared	190000
chr1	234630000	234640000	chr1	234740000	234750000	Shared	110000
chr1	236720000	236730000	chr1	236750000	236760000	Shared	30000
chr1	240190000	240200000	chr1	240310000	240320000	Shared	120000
chr1	241770000	241780000	chr1	242000000	242010000	Shared	230000
chr1	244760000	244770000	chr1	244960000	244970000	Shared	200000
chr1	247010000	247020000	chr1	247060000	247070000	Shared	50000
chr1	247550000	247560000	chr1	247640000	247650000	Shared	90000
chr1	248610000	248620000	chr1	248800000	248810000	Shared	190000
chr3	4390000	4400000	chr3	4670000	4680000	Shared	280000
chr3	4750000	4760000	chr3	5090000	5100000	Shared	340000
chr3	12170000	12180000	chr3	12510000	12520000	Shared	340000
chr3	14300000	14310000	chr3	14500000	14510000	Shared	200000
chr3	15310000	15320000	chr3	15440000	15450000	Shared	130000
chr3	16320000	16330000	chr3	16590000	16600000	Shared	270000
chr3	27170000	27180000	chr3	27290000	27300000	Shared	120000
chr3	30810000	30820000	chr3	31170000	31180000	Shared	360000
chr3	32060000	32070000	chr3	32180000	32190000	Shared	120000
chr3	32550000	32560000	chr3	32700000	32710000	Shared	150000
chr3	33170000	33180000	chr3	33410000	33420000	Shared	240000
chr3	36780000	36790000	chr3	36900000	36910000	Shared	120000
chr3	38560000	38570000	chr3	38690000	38700000	Shared	130000
chr3	39140000	39150000	chr3	39320000	39330000	Shared	180000
chr3	39230000	39240000	chr3	39320000	39330000	Shared	90000
chr3	40230000	40240000	chr3	40350000	40360000	Shared	120000
chr3	42270000	42280000	chr3	42580000	42590000	Shared	310000
chr3	43000000	43010000	chr3	43190000	43200000	Shared	190000
chr3	45550000	45560000	chr3	45700000	45710000	Shared	150000
chr3	46740000	46750000	chr3	46930000	46940000	Shared	190000
chr3	47560000	47570000	chr3	47830000	47840000	Shared	270000
chr3	48440000	48450000	chr3	48470000	48480000	Shared	30000
chr3	49570000	49580000	chr3	49700000	49710000	Shared	130000
chr3	50600000	50610000	chr3	50650000	50660000	Shared	50000
chr3	53160000	53170000	chr3	53230000	53240000	Shared	70000
chr3	58170000	58180000	chr3	58280000	58290000	Shared	110000
chr3	66450000	66460000	chr3	66870000	66880000	Shared	420000
chr3	69200000	69210000	chr3	69350000	69360000	Shared	150000
chr3	73150000	73160000	chr3	73470000	73480000	Shared	320000
chr3	77080000	77090000	chr3	77300000	77310000	Shared	220000
chr3	79130000	79140000	chr3	79410000	79420000	Shared	280000
chr3	79570000	79580000	chr3	79760000	79770000	Shared	190000
chr3	96580000	96590000	chr3	96730000	96740000	Shared	150000
chr3	97760000	97770000	chr3	98040000	98050000	Shared	280000
chr3	98740000	98750000	chr3	98890000	98900000	Shared	150000
chr3	100180000	100190000	chr3	100300000	100310000	Shared	120000
chr3	101950000	101960000	chr3	102250000	102260000	Shared	300000
chr3	108210000	108220000	chr3	108270000	108280000	Shared	60000
chr3	112450000	112460000	chr3	112690000	112700000	Shared	240000
chr3	112770000	112780000	chr3	113000000	113010000	Shared	230000
chr3	112850000	112860000	chr3	113000000	113010000	Shared	150000
chr3	113550000	113560000	chr3	113620000	113630000	Shared	70000
chr3	114930000	114940000	chr3	115410000	115420000	Shared	480000
chr3	118600000	118610000	chr3	118810000	118820000	Shared	210000
chr3	123350000	123360000	chr3	123440000	123450000	Shared	90000
chr3	124070000	124080000	chr3	124180000	124190000	Shared	110000
chr3	124210000	124220000	chr3	124260000	124270000	Shared	50000
chr3	124280000	124290000	chr3	124400000	124410000	Shared	120000
chr3	124480000	124490000	chr3	124620000	124630000	Shared	140000
chr3	129360000	129370000	chr3	129540000	129550000	Shared	180000
chr3	132070000	132080000	chr3	132120000	132130000	Shared	50000
chr3	132250000	132260000	chr3	132360000	132370000	Shared	110000
chr3	133200000	133210000	chr3	133290000	133300000	Shared	90000
chr3	134020000	134030000	chr3	134190000	134200000	Shared	170000
chr3	135630000	135640000	chr3	135760000	135770000	Shared	130000
chr3	137430000	137440000	chr3	137660000	137670000	Shared	230000
chr3	137780000	137790000	chr3	137830000	137840000	Shared	50000
chr3	138310000	138320000	chr3	138640000	138650000	Shared	330000
chr3	139140000	139150000	chr3	139280000	139290000	Shared	140000
chr3	140720000	140730000	chr3	140910000	140920000	Shared	190000
chr3	141020000	141030000	chr3	141170000	141180000	Shared	150000
chr3	141180000	141190000	chr3	141280000	141290000	Shared	100000
chr3	145930000	145940000	chr3	146040000	146050000	Shared	110000
chr3	148570000	148580000	chr3	148660000	148670000	Shared	90000
chr3	148840000	148850000	chr3	148990000	149000000	Shared	150000
chr3	150430000	150440000	chr3	150580000	150590000	Shared	150000
chr3	150640000	150650000	chr3	150860000	150870000	Shared	220000
chr3	150880000	150890000	chr3	151000000	151010000	Shared	120000
chr3	152770000	152780000	chr3	152870000	152880000	Shared	100000
chr3	155870000	155880000	chr3	156090000	156100000	Shared	220000
chr3	156920000	156930000	chr3	157210000	157220000	Shared	290000
chr3	158560000	158570000	chr3	158970000	158980000	Shared	410000
chr3	159600000	159610000	chr3	159720000	159730000	Shared	120000
chr3	160420000	160430000	chr3	160650000	160660000	Shared	230000
chr3	160990000	161000000	chr3	161140000	161150000	Shared	150000
chr3	167760000	167770000	chr3	167880000	167890000	Shared	120000
chr3	168860000	168870000	chr3	169380000	169390000	Shared	520000
chr3	172200000	172210000	chr3	172310000	172320000	Shared	110000
chr3	176580000	176590000	chr3	176650000	176660000	Shared	70000
chr3	176910000	176920000	chr3	177070000	177080000	Shared	160000
chr3	182900000	182910000	chr3	183100000	183110000	Shared	200000
chr3	185700000	185710000	chr3	185950000	185960000	Shared	250000
chr3	187330000	187340000	chr3	187390000	187400000	Shared	60000
chr3	189680000	189690000	chr3	189910000	189920000	Shared	230000
chr3	192530000	192540000	chr3	192750000	192760000	Shared	220000
chr3	194180000	194190000	chr3	194310000	194320000	Shared	130000
chr3	196330000	196340000	chr3	196410000	196420000	Shared	80000
chr4	2980000	2990000	chr4	3030000	3040000	Shared	50000
chr4	3350000	3360000	chr4	3440000	3450000	Shared	90000
chr4	6250000	6260000	chr4	6320000	6330000	Shared	70000
chr4	10160000	10170000	chr4	10400000	10410000	Shared	240000
chr4	15230000	15240000	chr4	15460000	15470000	Shared	230000
chr4	15880000	15890000	chr4	15950000	15960000	Shared	70000
chr4	16290000	16300000	chr4	16440000	16450000	Shared	150000
chr4	20420000	20430000	chr4	20540000	20550000	Shared	120000
chr4	20420000	20430000	chr4	20680000	20690000	Shared	260000
chr4	21510000	21520000	chr4	21760000	21770000	Shared	250000
chr4	37450000	37460000	chr4	37560000	37570000	Shared	110000
chr4	37600000	37610000	chr4	37800000	37810000	Shared	200000
chr4	38180000	38190000	chr4	38320000	38330000	Shared	140000
chr4	38180000	38190000	chr4	38680000	38690000	Shared	500000
chr4	38760000	38770000	chr4	38850000	38860000	Shared	90000
chr4	40150000	40160000	chr4	40310000	40320000	Shared	160000
chr4	41280000	41290000	chr4	41650000	41660000	Shared	370000
chr4	41690000	41700000	chr4	41880000	41890000	Shared	190000
chr4	44920000	44930000	chr4	45440000	45450000	Shared	520000
chr4	54770000	54780000	chr4	55080000	55090000	Shared	310000
chr4	55180000	55190000	chr4	55300000	55310000	Shared	120000
chr4	70180000	70190000	chr4	70480000	70490000	Shared	300000
chr4	70550000	70560000	chr4	70740000	70750000	Shared	190000
chr4	73190000	73200000	chr4	73340000	73350000	Shared	150000
chr4	73560000	73570000	chr4	73880000	73890000	Shared	320000
chr4	75090000	75100000	chr4	75170000	75180000	Shared	80000
chr4	75400000	75410000	chr4	75590000	75600000	Shared	190000
chr4	77090000	77100000	chr4	77300000	77310000	Shared	210000
chr4	77350000	77360000	chr4	77420000	77430000	Shared	70000
chr4	77430000	77440000	chr4	77670000	77680000	Shared	240000
chr4	82000000	82010000	chr4	82260000	82270000	Shared	260000
chr4	83290000	83300000	chr4	83340000	83350000	Shared	50000
chr4	84430000	84440000	chr4	84560000	84570000	Shared	130000
chr4	86060000	86070000	chr4	86290000	86300000	Shared	230000
chr4	86710000	86720000	chr4	86890000	86900000	Shared	180000
chr4	88270000	88280000	chr4	88380000	88390000	Shared	110000
chr4	88460000	88470000	chr4	88770000	88780000	Shared	310000
chr4	88600000	88610000	chr4	88760000	88770000	Shared	160000
chr4	88770000	88780000	chr4	88900000	88910000	Shared	130000
chr4	89450000	89460000	chr4	89580000	89590000	Shared	130000
chr4	89730000	89740000	chr4	89940000	89950000	Shared	210000
chr4	90140000	90150000	chr4	90350000	90360000	Shared	210000
chr4	90930000	90940000	chr4	91210000	91220000	Shared	280000
chr4	103530000	103540000	chr4	103930000	103940000	Shared	400000
chr4	106430000	106440000	chr4	106580000	106590000	Shared	150000
chr4	107280000	107290000	chr4	107420000	107430000	Shared	140000
chr4	107290000	107300000	chr4	107730000	107740000	Shared	440000
chr4	108670000	108680000	chr4	108830000	108840000	Shared	160000
chr4	110920000	110930000	chr4	111430000	111440000	Shared	510000
chr4	112860000	112870000	chr4	112960000	112970000	Shared	100000
chr4	113010000	113020000	chr4	113150000	113160000	Shared	140000
chr4	113250000	113260000	chr4	113440000	113450000	Shared	190000
chr4	122380000	122390000	chr4	122570000	122580000	Shared	190000
chr4	123520000	123530000	chr4	123630000	123640000	Shared	110000
chr4	123660000	123670000	chr4	123840000	123850000	Shared	180000
chr4	128520000	128530000	chr4	128650000	128660000	Shared	130000
chr4	140520000	140530000	chr4	140570000	140580000	Shared	50000
chr4	154060000	154070000	chr4	154230000	154240000	Shared	170000
chr4	154550000	154560000	chr4	154670000	154680000	Shared	120000
chr4	155470000	155480000	chr4	155540000	155550000	Shared	70000
chr4	166270000	166280000	chr4	166380000	166390000	Shared	110000
chr4	166450000	166460000	chr4	167010000	167020000	Shared	560000
chr4	167940000	167950000	chr4	168200000	168210000	Shared	260000
chr4	171060000	171070000	chr4	171180000	171190000	Shared	120000
chr4	173940000	173950000	chr4	174170000	174180000	Shared	230000
chr4	174240000	174250000	chr4	174330000	174340000	Shared	90000
chr4	175280000	175290000	chr4	175550000	175560000	Shared	270000
chr4	183990000	184000000	chr4	184170000	184180000	Shared	180000
chr4	184750000	184760000	chr4	185080000	185090000	Shared	330000
chr4	186560000	186570000	chr4	186940000	186950000	Shared	380000
chr2	10970000	10980000	chr2	11040000	11050000	Shared	70000
chr2	11610000	11620000	chr2	11720000	11730000	Shared	110000
chr2	11830000	11840000	chr2	11920000	11930000	Shared	90000
chr2	16790000	16800000	chr2	16930000	16940000	Shared	140000
chr2	16950000	16960000	chr2	17080000	17090000	Shared	130000
chr2	17650000	17660000	chr2	17840000	17850000	Shared	190000
chr2	25190000	25200000	chr2	25350000	25360000	Shared	160000
chr2	26450000	26460000	chr2	26550000	26560000	Shared	100000
chr2	26820000	26830000	chr2	26970000	26980000	Shared	150000
chr2	27180000	27190000	chr2	27230000	27240000	Shared	50000
chr2	28810000	28820000	chr2	28970000	28980000	Shared	160000
chr2	34320000	34330000	chr2	34790000	34800000	Shared	470000
chr2	37640000	37650000	chr2	38050000	38060000	Shared	410000
chr2	38210000	38220000	chr2	38500000	38510000	Shared	290000
chr2	39280000	39290000	chr2	39450000	39460000	Shared	170000
chr2	42090000	42100000	chr2	42310000	42320000	Shared	220000
chr2	45870000	45880000	chr2	46000000	46010000	Shared	130000
chr2	47560000	47570000	chr2	47610000	47620000	Shared	50000
chr2	54110000	54120000	chr2	54160000	54170000	Shared	50000
chr2	61020000	61030000	chr2	61220000	61230000	Shared	200000
chr2	65140000	65150000	chr2	65260000	65270000	Shared	120000
chr2	66660000	66670000	chr2	66800000	66810000	Shared	140000
chr2	68970000	68980000	chr2	69150000	69160000	Shared	180000
chr2	69780000	69790000	chr2	69940000	69950000	Shared	160000
chr2	69950000	69960000	chr2	70040000	70050000	Shared	90000
chr2	70130000	70140000	chr2	70300000	70310000	Shared	170000
chr2	70310000	70320000	chr2	70360000	70370000	Shared	50000
chr2	72150000	72160000	chr2	72370000	72380000	Shared	220000
chr2	72990000	73000000	chr2	73080000	73090000	Shared	90000
chr2	73210000	73220000	chr2	73390000	73400000	Shared	180000
chr2	85290000	85300000	chr2	85520000	85530000	Shared	230000
chr2	85640000	85650000	chr2	85770000	85780000	Shared	130000
chr2	85950000	85960000	chr2	86040000	86050000	Shared	90000
chr2	86440000	86450000	chr2	86600000	86610000	Shared	160000
chr2	88880000	88890000	chr2	88970000	88980000	Shared	90000
chr2	95890000	95900000	chr2	95980000	95990000	Shared	90000
chr2	96950000	96960000	chr2	97020000	97030000	Shared	70000
chr2	97070000	97080000	chr2	97170000	97180000	Shared	100000
chr2	99260000	99270000	chr2	99450000	99460000	Shared	190000
chr2	100880000	100890000	chr2	100990000	101000000	Shared	110000
chr2	101220000	101230000	chr2	101600000	101610000	Shared	380000
chr2	101340000	101350000	chr2	101590000	101600000	Shared	250000
chr2	101950000	101960000	chr2	102030000	102040000	Shared	80000
chr2	102630000	102640000	chr2	102780000	102790000	Shared	150000
chr2	102860000	102870000	chr2	102970000	102980000	Shared	110000
chr2	105730000	105740000	chr2	105850000	105860000	Shared	120000
chr2	112640000	112650000	chr2	112800000	112810000	Shared	160000
chr2	113350000	113360000	chr2	113480000	113490000	Shared	130000
chr2	113510000	113520000	chr2	113690000	113700000	Shared	180000
chr2	120450000	120460000	chr2	120580000	120590000	Shared	130000
chr2	130940000	130950000	chr2	131090000	131100000	Shared	150000
chr2	135540000	135550000	chr2	135650000	135660000	Shared	110000
chr2	153030000	153040000	chr2	153490000	153500000	Shared	460000
chr2	158630000	158640000	chr2	158860000	158870000	Shared	230000
chr2	162440000	162450000	chr2	162800000	162810000	Shared	360000
chr2	162860000	162870000	chr2	162980000	162990000	Shared	120000
chr2	163740000	163750000	chr2	163990000	164000000	Shared	250000
chr2	165590000	165600000	chr2	165770000	165780000	Shared	180000
chr2	165870000	165880000	chr2	166060000	166070000	Shared	190000
chr2	166810000	166820000	chr2	166980000	166990000	Shared	170000
chr2	175630000	175640000	chr2	175850000	175860000	Shared	220000
chr2	176990000	177000000	chr2	177510000	177520000	Shared	520000
chr2	177000000	177010000	chr2	177320000	177330000	Shared	320000
chr2	178200000	178210000	chr2	178270000	178280000	Shared	70000
chr2	179660000	179670000	chr2	179770000	179780000	Shared	110000
chr2	180270000	180280000	chr2	180610000	180620000	Shared	340000
chr2	183040000	183050000	chr2	183510000	183520000	Shared	470000
chr2	188360000	188370000	chr2	188440000	188450000	Shared	80000
chr2	192430000	192440000	chr2	192550000	192560000	Shared	120000
chr2	192670000	192680000	chr2	193020000	193030000	Shared	350000
chr2	196360000	196370000	chr2	196520000	196530000	Shared	160000
chr2	198050000	198060000	chr2	198240000	198250000	Shared	190000
chr2	198270000	198280000	chr2	198350000	198360000	Shared	80000
chr2	210930000	210940000	chr2	211050000	211060000	Shared	120000
chr2	217380000	217390000	chr2	217530000	217540000	Shared	150000
chr2	218650000	218660000	chr2	218750000	218760000	Shared	100000
chr2	224850000	224860000	chr2	225140000	225150000	Shared	290000
chr2	228520000	228530000	chr2	228630000	228640000	Shared	110000
chr2	231760000	231770000	chr2	231850000	231860000	Shared	90000
chr2	239270000	239280000	chr2	239360000	239370000	Shared	90000
chr2	241170000	241180000	chr2	241370000	241380000	Shared	200000
chr7	210000	220000	chr7	300000	310000	Shared	90000
chr7	7460000	7470000	chr7	7580000	7590000	Shared	120000
chr7	7710000	7720000	chr7	7800000	7810000	Shared	90000
chr7	12560000	12570000	chr7	12660000	12670000	Shared	100000
chr7	22150000	22160000	chr7	22530000	22540000	Shared	380000
chr7	22590000	22600000	chr7	22760000	22770000	Shared	170000
chr7	24850000	24860000	chr7	25120000	25130000	Shared	270000
chr7	25930000	25940000	chr7	26100000	26110000	Shared	170000
chr7	27130000	27140000	chr7	27180000	27190000	Shared	50000
chr7	28960000	28970000	chr7	29140000	29150000	Shared	180000
chr7	30840000	30850000	chr7	31010000	31020000	Shared	170000
chr7	31020000	31030000	chr7	31160000	31170000	Shared	140000
chr7	35740000	35750000	chr7	35940000	35950000	Shared	200000
chr7	36020000	36030000	chr7	36330000	36340000	Shared	310000
chr7	36450000	36460000	chr7	36480000	36490000	Shared	30000
chr7	36510000	36520000	chr7	36700000	36710000	Shared	190000
chr7	37020000	37030000	chr7	37220000	37230000	Shared	200000
chr7	38150000	38160000	chr7	38260000	38270000	Shared	110000
chr7	39620000	39630000	chr7	39780000	39790000	Shared	160000
chr7	54830000	54840000	chr7	55320000	55330000	Shared	490000
chr7	54850000	54860000	chr7	54900000	54910000	Shared	50000
chr7	55340000	55350000	chr7	55480000	55490000	Shared	140000
chr7	56070000	56080000	chr7	56140000	56150000	Shared	70000
chr7	72870000	72880000	chr7	72920000	72930000	Shared	50000
chr7	80050000	80060000	chr7	80280000	80290000	Shared	230000
chr7	83030000	83040000	chr7	83280000	83290000	Shared	250000
chr7	86560000	86570000	chr7	86770000	86780000	Shared	210000
chr7	86940000	86950000	chr7	87040000	87050000	Shared	100000
chr7	87870000	87880000	chr7	87980000	87990000	Shared	110000
chr7	93530000	93540000	chr7	93710000	93720000	Shared	180000
chr7	93920000	93930000	chr7	94020000	94030000	Shared	100000
chr7	95150000	95160000	chr7	95310000	95320000	Shared	160000
chr7	95350000	95360000	chr7	95500000	95510000	Shared	150000
chr7	97650000	97660000	chr7	97790000	97800000	Shared	140000
chr7	98060000	98070000	chr7	98430000	98440000	Shared	370000
chr7	98500000	98510000	chr7	98570000	98580000	Shared	70000
chr7	98630000	98640000	chr7	98910000	98920000	Shared	280000
chr7	100060000	100070000	chr7	100150000	100160000	Shared	90000
chr7	105690000	105700000	chr7	105790000	105800000	Shared	100000
chr7	105820000	105830000	chr7	106110000	106120000	Shared	290000
chr7	106300000	106310000	chr7	106370000	106380000	Shared	70000
chr7	106430000	106440000	chr7	106790000	106800000	Shared	360000
chr7	107380000	107390000	chr7	107510000	107520000	Shared	130000
chr7	115890000	115900000	chr7	116160000	116170000	Shared	270000
chr7	118560000	118570000	chr7	118820000	118830000	Shared	260000
chr7	120450000	120460000	chr7	120580000	120590000	Shared	130000
chr7	120620000	120630000	chr7	120740000	120750000	Shared	120000
chr7	121860000	121870000	chr7	122160000	122170000	Shared	300000
chr7	123430000	123440000	chr7	123500000	123510000	Shared	70000
chr7	126430000	126440000	chr7	126540000	126550000	Shared	110000
chr7	127770000	127780000	chr7	127840000	127850000	Shared	70000
chr7	127990000	128000000	chr7	128020000	128030000	Shared	30000
chr7	129000000	129010000	chr7	129110000	129120000	Shared	110000
chr7	134960000	134970000	chr7	135010000	135020000	Shared	50000
chr7	135260000	135270000	chr7	135310000	135320000	Shared	50000
chr7	135480000	135490000	chr7	135690000	135700000	Shared	210000
chr7	137580000	137590000	chr7	137690000	137700000	Shared	110000
chr7	139180000	139190000	chr7	139700000	139710000	Shared	520000
chr7	139870000	139880000	chr7	140020000	140030000	Shared	150000
chr7	140210000	140220000	chr7	140350000	140360000	Shared	140000
chr7	141670000	141680000	chr7	141880000	141890000	Shared	210000
chr7	150600000	150610000	chr7	150690000	150700000	Shared	90000
chr6	3000000	3010000	chr6	3050000	3060000	Shared	50000
chr6	8120000	8130000	chr6	8220000	8230000	Shared	100000
chr6	10950000	10960000	chr6	11060000	11070000	Shared	110000
chr6	13910000	13920000	chr6	14060000	14070000	Shared	150000
chr6	16330000	16340000	chr6	16410000	16420000	Shared	80000
chr6	18320000	18330000	chr6	18500000	18510000	Shared	180000
chr6	20280000	20290000	chr6	20520000	20530000	Shared	240000
chr6	24580000	24590000	chr6	24690000	24700000	Shared	110000
chr6	25260000	25270000	chr6	25490000	25500000	Shared	230000
chr6	26060000	26070000	chr6	26090000	26100000	Shared	30000
chr6	29610000	29620000	chr6	29660000	29670000	Shared	50000
chr6	29810000	29820000	chr6	29970000	29980000	Shared	160000
chr6	30450000	30460000	chr6	30500000	30510000	Shared	50000
chr6	30790000	30800000	chr6	30840000	30850000	Shared	50000
chr6	30880000	30890000	chr6	31030000	31040000	Shared	150000
chr6	31640000	31650000	chr6	31730000	31740000	Shared	90000
chr6	32390000	32400000	chr6	32750000	32760000	Shared	360000
chr6	39130000	39140000	chr6	39270000	39280000	Shared	140000
chr6	39940000	39950000	chr6	40270000	40280000	Shared	330000
chr6	40860000	40870000	chr6	40990000	41000000	Shared	130000
chr6	41330000	41340000	chr6	41560000	41570000	Shared	230000
chr6	41570000	41580000	chr6	41650000	41660000	Shared	80000
chr6	42040000	42050000	chr6	42130000	42140000	Shared	90000
chr6	43030000	43040000	chr6	43100000	43110000	Shared	70000
chr6	43410000	43420000	chr6	43460000	43470000	Shared	50000
chr6	46390000	46400000	chr6	46590000	46600000	Shared	200000
chr6	46810000	46820000	chr6	46950000	46960000	Shared	140000
chr6	47060000	47070000	chr6	47270000	47280000	Shared	210000
chr6	49590000	49600000	chr6	49810000	49820000	Shared	220000
chr6	52270000	52280000	chr6	52520000	52530000	Shared	250000
chr6	53850000	53860000	chr6	54130000	54140000	Shared	280000
chr6	55840000	55850000	chr6	56150000	56160000	Shared	310000
chr6	56760000	56770000	chr6	56880000	56890000	Shared	120000
chr6	71890000	71900000	chr6	72060000	72070000	Shared	170000
chr6	72090000	72100000	chr6	72220000	72230000	Shared	130000
chr6	90140000	90150000	chr6	90310000	90320000	Shared	170000
chr6	90990000	91000000	chr6	91180000	91190000	Shared	190000
chr6	99600000	99610000	chr6	99680000	99690000	Shared	80000
chr6	100560000	100570000	chr6	100920000	100930000	Shared	360000
chr6	106890000	106900000	chr6	107010000	107020000	Shared	120000
chr6	108300000	108310000	chr6	108370000	108380000	Shared	70000
chr6	110020000	110030000	chr6	110360000	110370000	Shared	340000
chr6	112030000	112040000	chr6	112360000	112370000	Shared	330000
chr6	112500000	112510000	chr6	112630000	112640000	Shared	130000
chr6	116330000	116340000	chr6	116420000	116430000	Shared	90000
chr6	116590000	116600000	chr6	116880000	116890000	Shared	290000
chr6	119280000	119290000	chr6	119430000	119440000	Shared	150000
chr6	123050000	123060000	chr6	123160000	123170000	Shared	110000
chr6	123740000	123750000	chr6	124030000	124040000	Shared	290000
chr6	125190000	125200000	chr6	125440000	125450000	Shared	250000
chr6	127780000	127790000	chr6	127860000	127870000	Shared	80000
chr6	131210000	131220000	chr6	131430000	131440000	Shared	220000
chr6	132620000	132630000	chr6	132800000	132810000	Shared	180000
chr6	133880000	133890000	chr6	134230000	134240000	Shared	350000
chr6	138740000	138750000	chr6	138830000	138840000	Shared	90000
chr6	138900000	138910000	chr6	139080000	139090000	Shared	180000
chr6	142300000	142310000	chr6	142430000	142440000	Shared	130000
chr6	147820000	147830000	chr6	148480000	148490000	Shared	660000
chr6	148490000	148500000	chr6	148780000	148790000	Shared	290000
chr6	150740000	150750000	chr6	151130000	151140000	Shared	390000
chr6	151330000	151340000	chr6	151640000	151650000	Shared	310000
chr6	153180000	153190000	chr6	153270000	153280000	Shared	90000
chr6	155500000	155510000	chr6	155570000	155580000	Shared	70000
chr6	159120000	159130000	chr6	159380000	159390000	Shared	260000
chr6	159220000	159230000	chr6	159390000	159400000	Shared	170000
chr6	166300000	166310000	chr6	166510000	166520000	Shared	210000
chr5	300000	310000	chr5	430000	440000	Shared	130000
chr5	690000	700000	chr5	780000	790000	Shared	90000
chr5	14720000	14730000	chr5	15000000	15010000	Shared	280000
chr5	16490000	16500000	chr5	16540000	16550000	Shared	50000
chr5	31820000	31830000	chr5	32080000	32090000	Shared	260000
chr5	36410000	36420000	chr5	36500000	36510000	Shared	90000
chr5	37830000	37840000	chr5	38190000	38200000	Shared	360000
chr5	38440000	38450000	chr5	38800000	38810000	Shared	360000
chr5	39370000	39380000	chr5	39540000	39550000	Shared	170000
chr5	44530000	44540000	chr5	44770000	44780000	Shared	240000
chr5	58800000	58810000	chr5	58960000	58970000	Shared	160000
[truncated: 2,103 more rows]
