# Supplementary material for: Different NIPBL requirements of cohesin-STAG1 and cohesin-STAG2
Source: Nat Commun. 2023 Mar 10;14:1326. doi: 10.1038/s41467-023-36900-7 (PMC10006224; doi:10.1038/s41467-023-36900-7)
Supplement: Supplementary file 5 — Supplementary Data 2 [file 41467_2023_36900_MOESM5_ESM.xlsx]

## Sheet: Sheet1
Supplementary Data 2. Differentially Expressed Genes (DEGs) in NIPBL KD cells
DEGs were obtained with DEseq2 package with three replicates per condition using FDR<0.05 and∣log2FC∣>0.5.
baseMean	log2FoldChange	lfcSE	stat	pvalue	padj	Sign	Gene
253.339	-5.48571	0.296876	-18.4781	3.09837e-76	1.58935e-74	-1	CXCL14
12.9822	-5.27802	1.09341	-4.82712	1.38521e-06	5.08951e-06	-1	CLCA4
6.36921	-5.16408	1.31678	-3.92174	8.79105e-05	0.000252631	-1	PCDHB14
2.75662	-4.92946	1.46705	-3.36012	0.000779096	0.00191113	-1	GNB3
2708.25	-4.82017	0.204521	-23.5681	8.19638e-123	8.34467e-121	-1	IL33
1.9683	-4.46481	1.57556	-2.83379	0.00460001	0.00979254	-1	NDNF
3.61359	-4.29483	1.40215	-3.06303	0.00219109	0.00494877	-1	ANK1
5.35825	-3.93121	1.19358	-3.29363	0.000989029	0.00237713	-1	KLRG2
2.56488	-3.77007	1.48531	-2.53823	0.0111413	0.0219292	-1	IKZF3
2.51087	-3.75426	1.48173	-2.5337	0.0112865	0.0221789	-1	FUT5
2.38278	-3.65189	1.50424	-2.42774	0.0151934	0.0290452	-1	NEUROG2
10.2866	-3.55608	0.805934	-4.41237	1.02245e-05	3.34227e-05	-1	ABCA6
6.23122	-3.52249	1.0165	-3.46532	0.000529607	0.00134438	-1	CXCL5
17.7813	-3.48658	0.592546	-5.88406	4.00317e-09	1.93373e-08	-1	CYP4F2
2.1088	-3.48427	1.56556	-2.22558	0.0260427	0.0470766	-1	C16orf96
42.9207	-3.38261	0.375703	-9.00341	2.18814e-19	2.21925e-18	-1	RDH16
3.67404	-3.36851	1.2608	-2.67172	0.00754633	0.0153963	-1	AK7
5.35626	-3.34896	1.05868	-3.16333	0.00155974	0.0036228	-1	HAPLN2
7.06209	-3.27138	0.910678	-3.59225	0.000327833	0.000862559	-1	PCDHB4
10.3122	-3.27132	0.751035	-4.35575	1.32613e-05	4.27212e-05	-1	AMPH
3.47701	-3.25953	1.28295	-2.54066	0.0110644	0.0217938	-1	SEMA6D
26.7803	-3.20695	0.45911	-6.98515	2.84551e-12	1.84315e-11	-1	IL19
2897.8	-3.16041	0.521651	-6.05847	1.37422e-09	6.95031e-09	-1	CASP14
15.7044	-3.1306	0.606875	-5.15856	2.4886e-07	9.95516e-07	-1	NPTX1
2672.22	-3.11772	0.0739782	-42.1437	0	0	-1	MT1X
6.16656	-3.10065	0.942323	-3.29043	0.00100033	0.00240169	-1	APOA5
3.00496	-3.04345	1.32084	-2.30418	0.0212128	0.0391253	-1	FABP4
3.01979	-3.0313	1.30329	-2.32588	0.0200247	0.0371756	-1	ABCC6
21.8003	-2.97304	0.510161	-5.82764	5.62165e-09	2.67771e-08	-1	CR1
5.65513	-2.94826	0.936912	-3.14678	0.00165079	0.00381437	-1	HPGD
12.7686	-2.94104	0.646187	-4.55138	5.32952e-06	1.80177e-05	-1	PTGIS
29.822	-2.8822	0.413498	-6.9703	3.16272e-12	2.04168e-11	-1	PTPN22
51.2887	-2.87434	0.315629	-9.10673	8.49043e-20	8.77126e-19	-1	PLLP
18.2515	-2.82414	0.51701	-5.46245	4.69619e-08	2.02107e-07	-1	BCO2
3.86248	-2.80539	1.11493	-2.51619	0.011863	0.0231785	-1	SORBS2
16.6875	-2.80399	0.537644	-5.21533	1.83493e-07	7.43845e-07	-1	PCDHGA12
43.471	-2.78907	0.360013	-7.74713	9.39903e-15	7.26695e-14	-1	DCN
416.481	-2.7757	0.12542	-22.1312	1.58307e-108	1.35342e-106	-1	MEFV
102.434	-2.75677	0.218221	-12.6329	1.39e-36	2.86973e-35	-1	PCDHGA11
172.737	-2.75175	0.179936	-15.2929	8.52362e-53	2.81385e-51	-1	KCNMB4
41.1523	-2.73587	0.342576	-7.98617	1.3919e-15	1.1361e-14	-1	TRIM9
43.498	-2.73498	0.332802	-8.21803	2.06875e-16	1.76752e-15	-1	RP1
7.13117	-2.68057	0.808653	-3.31486	0.000916876	0.00221814	-1	NCF1C
5.88099	-2.66388	0.882365	-3.01902	0.00253593	0.00567097	-1	SMAD6
14.1698	-2.66307	0.574716	-4.63371	3.59162e-06	1.24452e-05	-1	RBFOX3
61.7945	-2.64553	0.280744	-9.42331	4.37089e-21	4.86599e-20	-1	TPRG1
11.429	-2.61337	0.635901	-4.10971	3.9616e-05	0.000119701	-1	PSD
73.6762	-2.61313	0.259707	-10.0618	8.14744e-24	1.03983e-22	-1	ZBTB16
16.2114	-2.61286	0.526171	-4.9658	6.84189e-07	2.60121e-06	-1	KCNE1
31.0623	-2.59876	0.413656	-6.28242	3.33337e-10	1.7948e-09	-1	GNAO1
84.9883	-2.59464	0.243021	-10.6766	1.31012e-26	1.88694e-25	-1	FOXL1
213.25	-2.57073	0.32916	-7.80998	5.71956e-15	4.49774e-14	-1	TREM1
16.9031	-2.551	0.53153	-4.79936	1.59175e-06	5.8003e-06	-1	SULT1E1
9.68134	-2.48	0.712454	-3.48093	0.000499678	0.00127535	-1	NCF1
8.52804	-2.468	0.705446	-3.4985	0.000467879	0.00119956	-1	CYS1
6.43134	-2.46735	0.817662	-3.01756	0.00254819	0.00569267	-1	EFCAB1
11.6574	-2.46214	0.604445	-4.07339	4.63337e-05	0.000138928	-1	TERT
316.193	-2.45396	0.127379	-19.2651	1.05467e-82	5.9351e-81	-1	SCNN1G
167.826	-2.44018	0.170636	-14.3005	2.17193e-46	6.09831e-45	-1	CD1D
15.5656	-2.43349	0.527504	-4.61322	3.96486e-06	1.36714e-05	-1	ALDH2
428.883	-2.42943	0.11388	-21.3332	5.58651e-101	4.02742e-99	-1	LAPTM5
5.07759	-2.40632	0.914082	-2.6325	0.00847598	0.0171046	-1	YBX2
18.4155	-2.39648	0.504617	-4.74911	2.04316e-06	7.337e-06	-1	ESPN
15.067	-2.36138	0.525336	-4.49498	6.95756e-06	2.32505e-05	-1	PIK3IP1
75.2651	-2.33839	0.248049	-9.42711	4.21556e-21	4.69698e-20	-1	TOX2
5.02014	-2.32845	0.923378	-2.52167	0.0116799	0.0228745	-1	STAR
432.696	-2.32219	0.108777	-21.3482	4.05075e-101	2.93614e-99	-1	GABRA2
103.932	-2.32052	0.206721	-11.2254	3.06007e-29	4.91712e-28	-1	MN1
7.7491	-2.31099	0.737876	-3.13196	0.00173645	0.00399157	-1	PCDHB5
4.95798	-2.30189	0.920318	-2.50119	0.0123777	0.0240994	-1	ZNF157
854.783	-2.30151	0.200575	-11.4745	1.7712e-30	2.97744e-29	-1	SPRR1B
11.6668	-2.29771	0.602485	-3.81373	0.000136888	0.00038274	-1	EMID1
149.731	-2.2952	0.170333	-13.4747	2.2025e-41	5.37014e-40	-1	NPR3
9.79731	-2.28687	0.665645	-3.43556	0.000591328	0.00148662	-1	BARX2
6.64111	-2.28613	0.775645	-2.9474	0.00320461	0.00703654	-1	CAPN12
4.77056	-2.28144	0.924586	-2.46752	0.0136052	0.0262328	-1	EIF4EBP3
455.955	-2.27483	0.109791	-20.7197	2.30253e-95	1.53544e-93	-1	OSR1
106.307	-2.26643	0.206953	-10.9514	6.54076e-28	9.92424e-27	-1	RTN4RL1
202.328	-2.26233	0.150009	-15.0813	2.15067e-51	6.78097e-50	-1	BHLHE41
142.032	-2.26039	0.182841	-12.3626	4.16649e-35	8.19594e-34	-1	FOXA2
30.6892	-2.25051	0.377251	-5.96556	2.43796e-09	1.20426e-08	-1	DPP4
418.83	-2.24194	0.146021	-15.3535	3.3536e-53	1.12379e-51	-1	RHCG
232.719	-2.2364	0.141394	-15.8168	2.38298e-56	8.52057e-55	-1	PTPRZ1
6.35284	-2.22936	0.816404	-2.73071	0.00631979	0.0131288	-1	PCBP3
43.2971	-2.22722	0.308826	-7.21189	5.51792e-13	3.77119e-12	-1	CYYR1
3035.05	-2.22112	0.0622174	-35.6993	4.05796e-279	1.80404e-276	-1	DNER
6.2791	-2.21824	0.808147	-2.74485	0.00605391	0.0126138	-1	ACRBP
24.983	-2.21687	0.413947	-5.35546	8.5341e-08	3.57136e-07	-1	PCDHGB7
111.752	-2.19737	0.196113	-11.2046	3.86934e-29	6.16552e-28	-1	IL20
183.78	-2.19597	0.181436	-12.1033	1.01467e-33	1.93324e-32	-1	SEMA6A
4.50348	-2.19513	0.928001	-2.36543	0.018009	0.0337957	-1	SOWAHD
4.46376	-2.1854	0.932247	-2.34423	0.0190665	0.035555	-1	MIR34A
22.9957	-2.17382	0.447876	-4.85363	1.2122e-06	4.49588e-06	-1	FOXE1
58.2072	-2.17263	0.273123	-7.95478	1.79447e-15	1.454e-14	-1	TREM2
7.03169	-2.17125	0.775504	-2.79979	0.00511359	0.0107809	-1	MAP2K6
21.3086	-2.15703	0.430137	-5.01474	5.31052e-07	2.04494e-06	-1	SEMA3G
45.6269	-2.14294	0.329374	-6.5061	7.71246e-11	4.39014e-10	-1	GPC2
38.8859	-2.1357	0.338812	-6.3035	2.90999e-10	1.57638e-09	-1	IZUMO4
14.1426	-2.12917	0.530893	-4.01055	6.05786e-05	0.00017792	-1	SNAI3
5.16167	-2.12582	0.882926	-2.4077	0.0160534	0.0305165	-1	MUCL1
85.8845	-2.11701	0.240216	-8.81294	1.21911e-18	1.19642e-17	-1	TP73
143.961	-2.10657	0.194945	-10.806	3.22517e-27	4.75819e-26	-1	ROS1
4.33687	-2.10443	0.938202	-2.24304	0.0248941	0.0452334	-1	TMEM59L
10.1985	-2.08828	0.640551	-3.26012	0.00111364	0.00265367	-1	ANKRD36BP2
65.8996	-2.08569	0.250114	-8.33892	7.4969e-17	6.57803e-16	-1	CLEC2B
5.04419	-2.07885	0.887055	-2.34354	0.0191018	0.035616	-1	LOC388813
24.5608	-2.07366	0.406414	-5.10233	3.355e-07	1.32305e-06	-1	DBP
66.2719	-2.06481	0.245448	-8.41242	4.01621e-17	3.58529e-16	-1	SERPINA5
36.6421	-2.06312	0.338145	-6.10129	1.05217e-09	5.39516e-09	-1	CEL
13.2048	-2.0625	0.566791	-3.63891	0.00027379	0.000729433	-1	CAHM
5.90917	-2.05866	0.818839	-2.51412	0.0119329	0.0233049	-1	KATNAL2
163.795	-2.05713	0.160132	-12.8465	9.00114e-38	1.94253e-36	-1	CDHR1
79.5907	-2.03499	0.231673	-8.7839	1.57901e-18	1.53493e-17	-1	ACSM3
14.9422	-2.03374	0.50753	-4.00714	6.14585e-05	0.000180346	-1	ITGA2B
6.58343	-2.03142	0.782664	-2.59552	0.00944476	0.018879	-1	YPEL1
18.0788	-2.02666	0.458742	-4.41786	9.96825e-06	3.26249e-05	-1	IL20RA
12.7762	-2.02482	0.5781	-3.50254	0.000460849	0.00118267	-1	RLBP1
13.0435	-2.02383	0.542463	-3.73082	0.000190859	0.000521831	-1	CD164L2
551.308	-2.02175	0.0939239	-21.5254	9.00406e-103	6.90156e-101	-1	MT1F
18.8413	-2.01879	0.459056	-4.3977	1.09404e-05	3.56579e-05	-1	SCNN1B
13.8668	-2.01692	0.52461	-3.8446	0.000120749	0.000340761	-1	LAMB2P1
92.3515	-2.01502	0.210646	-9.56588	1.11247e-21	1.28571e-20	-1	PIK3R5
234.831	-2.01041	0.15575	-12.9079	4.06161e-38	8.88027e-37	-1	KDR
41.9532	-1.99953	0.312284	-6.40293	1.52428e-10	8.44941e-10	-1	GREB1
29.0914	-1.99937	0.365146	-5.47555	4.36162e-08	1.88255e-07	-1	RCOR2
48.9441	-1.99587	0.293651	-6.79672	1.07024e-11	6.58387e-11	-1	MARCH3
30.7314	-1.99529	0.352667	-5.65772	1.53398e-08	6.96346e-08	-1	DENND1C
10.4724	-1.98654	0.598349	-3.32004	0.000900056	0.00218057	-1	SH3GL3
4.83911	-1.98584	0.871536	-2.27855	0.0226938	0.041598	-1	NCF1B
7.0727	-1.963	0.728374	-2.69504	0.00703803	0.0144654	-1	C10orf90
5.70507	-1.96182	0.84053	-2.33403	0.0195942	0.0364576	-1	SPOCK3
38.1019	-1.95537	0.320972	-6.09203	1.11485e-09	5.699e-09	-1	FRMD3
9.3585	-1.95185	0.635452	-3.0716	0.00212914	0.00481946	-1	PDZRN3
126.9	-1.9483	0.189376	-10.288	7.98243e-25	1.06675e-23	-1	CD70
39.1133	-1.93485	0.322609	-5.99751	2.0037e-09	9.99002e-09	-1	SLCO2A1
255.322	-1.93345	0.138947	-13.915	5.13792e-44	1.35424e-42	-1	NT5M
10.9456	-1.9315	0.609235	-3.17037	0.00152247	0.00354429	-1	GRIK5
29.5484	-1.92977	0.35624	-5.41705	6.0589e-08	2.57349e-07	-1	ALDH3B2
554.448	-1.92906	0.0941158	-20.4967	2.30606e-93	1.50029e-91	-1	BMP2
21.0568	-1.92574	0.421484	-4.56894	4.90195e-06	1.66949e-05	-1	TMEM132B
67.4586	-1.92444	0.23941	-8.03829	9.11e-16	7.53255e-15	-1	MGC12916
1407.8	-1.92164	0.084407	-22.7664	9.87531e-115	9.02103e-113	-1	VIM
20.6845	-1.91584	0.429858	-4.45691	8.31493e-06	2.75245e-05	-1	SYNGR1
12.2103	-1.91099	0.564906	-3.38285	0.000717367	0.00177538	-1	HIC1
7.69229	-1.9044	0.711504	-2.67658	0.00743772	0.0152002	-1	ZFYVE28
52.136	-1.90395	0.277863	-6.85212	7.27648e-12	4.5455e-11	-1	VASH1
11.6288	-1.89685	0.577622	-3.2839	0.00102382	0.00245366	-1	RAMP2
13.1348	-1.8961	0.55204	-3.43472	0.00059317	0.00149069	-1	EN1
25.4188	-1.89549	0.39557	-4.7918	1.65289e-06	6.00834e-06	-1	OLFML2A
47.5284	-1.8791	0.305248	-6.15599	7.46092e-10	3.89762e-09	-1	BNIPL
113.185	-1.87851	0.184052	-10.2064	1.85555e-24	2.44057e-23	-1	PAQR8
1789.06	-1.87481	0.0691167	-27.1253	4.94947e-162	7.50126e-160	-1	NIPBL
111.847	-1.86985	0.195445	-9.56712	1.0993e-21	1.27159e-20	-1	FAM171A2
95.2035	-1.86885	0.210804	-8.86533	7.62789e-19	7.53579e-18	-1	RNF175
15.0882	-1.86683	0.495175	-3.77005	0.000163217	0.000450596	-1	RYR1
38.2307	-1.86499	0.330616	-5.64095	1.69113e-08	7.62493e-08	-1	PPARGC1A
46.8746	-1.86445	0.307031	-6.0725	1.25932e-09	6.39586e-09	-1	TNFAIP6
14.9582	-1.85329	0.495409	-3.74093	0.000183342	0.000502926	-1	PRKAR2B
16.1583	-1.84984	0.495927	-3.73007	0.000191428	0.000523278	-1	ACOX2
103.166	-1.84762	0.208665	-8.85451	8.40528e-19	8.29151e-18	-1	GLS2
78.3492	-1.84221	0.220095	-8.37008	5.75777e-17	5.10581e-16	-1	TNFAIP8L3
14.3447	-1.84011	0.531094	-3.46476	0.000530714	0.00134693	-1	NHLH2
41.7085	-1.82994	0.320628	-5.70736	1.14743e-08	5.26972e-08	-1	KRT23
52.4019	-1.82987	0.267044	-6.85231	7.26678e-12	4.54157e-11	-1	ADSSL1
27.966	-1.82859	0.367973	-4.96936	6.7173e-07	2.55529e-06	-1	DACH2
1930.01	-1.82791	0.0703864	-25.9696	1.09264e-148	1.50233e-146	-1	CHST2
100.28	-1.82263	0.196077	-9.29546	1.46572e-20	1.57775e-19	-1	CPE
6.65261	-1.81793	0.745545	-2.43839	0.014753	0.02825	-1	C1orf229
49.1553	-1.81625	0.282706	-6.42453	1.32282e-10	7.36942e-10	-1	RASL11B
66.8577	-1.81423	0.243379	-7.45434	9.0318e-14	6.54303e-13	-1	NID1
48.8805	-1.81202	0.288531	-6.28016	3.38227e-10	1.82039e-09	-1	DEPTOR
502.699	-1.80771	0.108069	-16.7273	8.29304e-63	3.41371e-61	-1	RUNX2
50.7902	-1.79939	0.291522	-6.1724	6.72626e-10	3.53739e-09	-1	SAA4
23.4029	-1.79771	0.404485	-4.44445	8.81175e-06	2.90681e-05	-1	TLL1
88.8181	-1.79124	0.209437	-8.55263	1.20314e-17	1.11821e-16	-1	SNCAIP
38.2786	-1.78967	0.312218	-5.73213	9.91776e-09	4.58168e-08	-1	GPLD1
16.7678	-1.78589	0.468759	-3.80981	0.000139071	0.00038852	-1	CXXC4
26.7602	-1.78209	0.38421	-4.63833	3.51235e-06	1.21877e-05	-1	LINC00324
6.99111	-1.77839	0.739807	-2.40385	0.0162234	0.0308003	-1	PPM1E
41.6668	-1.77778	0.297683	-5.97205	2.34291e-09	1.15946e-08	-1	STON1
87.7114	-1.77569	0.206518	-8.5982	8.09763e-18	7.60015e-17	-1	PER3
160.695	-1.7639	0.158286	-11.1437	7.68182e-29	1.20674e-27	-1	TEF
15.6978	-1.75598	0.475719	-3.69121	0.000223188	0.000603173	-1	RASL10B
35.4135	-1.75362	0.349026	-5.02432	5.05221e-07	1.95025e-06	-1	SLC1A6
76.3741	-1.75179	0.226106	-7.74765	9.36095e-15	7.24171e-14	-1	PCDHGA10
71.7937	-1.74135	0.228564	-7.61866	2.5633e-14	1.92276e-13	-1	RNF128
72.4619	-1.74066	0.230946	-7.53707	4.80633e-14	3.54939e-13	-1	AOC2
258.01	-1.73551	0.282118	-6.15171	7.66525e-10	3.99967e-09	-1	MALL
9.95673	-1.73534	0.597098	-2.90629	0.00365744	0.00794062	-1	LAMB4
37.9424	-1.73513	0.306856	-5.65456	1.56247e-08	7.08317e-08	-1	SEMA5B
310.428	-1.73259	0.117073	-14.7992	1.48226e-49	4.47261e-48	-1	PCYOX1L
7.82148	-1.72612	0.708467	-2.43642	0.0148336	0.0283879	-1	COL8A2
11.2254	-1.72529	0.577857	-2.98567	0.00282954	0.00627079	-1	ARL10
1292.02	-1.72492	0.0740874	-23.2822	6.71393e-120	6.58409e-118	-1	CES1
8.5573	-1.7245	0.692774	-2.48926	0.0128008	0.0248399	-1	NSUN7
6.29162	-1.71564	0.772069	-2.22214	0.0262739	0.0474367	-1	C2orf48
14.7979	-1.71558	0.513863	-3.33859	0.000842034	0.00205118	-1	ADAM22
6.91699	-1.70883	0.737161	-2.31812	0.0204426	0.0378724	-1	ITGAM
12.5817	-1.6987	0.538418	-3.15499	0.00160506	0.00371708	-1	LPL
5088.26	-1.69492	0.19881	-8.52534	1.52362e-17	1.40626e-16	-1	S100A8
6.18049	-1.69437	0.749948	-2.25931	0.0238641	0.0435391	-1	MAN1C1
10.7238	-1.6891	0.587563	-2.87475	0.00404342	0.00869511	-1	NES
14.9984	-1.67759	0.483432	-3.47016	0.000520156	0.00132316	-1	P4HA3
18.4954	-1.6768	0.450594	-3.72131	0.00019819	0.000540102	-1	CD93
8.05929	-1.67491	0.663329	-2.52501	0.0115696	0.0226816	-1	CGNL1
93.7168	-1.67419	0.199285	-8.401	4.42702e-17	3.9441e-16	-1	PDLIM3
25.2527	-1.67016	0.383052	-4.36013	1.29983e-05	4.18941e-05	-1	SULT1B1
62.8176	-1.65745	0.24698	-6.71087	1.93472e-11	1.16705e-10	-1	N4BP2L1
11.4689	-1.63687	0.555733	-2.94542	0.00322516	0.00707583	-1	TBX6
10.0422	-1.63654	0.603374	-2.71232	0.00668135	0.013794	-1	THBS4
23.9956	-1.63528	0.391119	-4.18103	2.90189e-05	8.94235e-05	-1	PRODH
10.0893	-1.63024	0.597184	-2.72988	0.00633574	0.0131558	-1	DLX6
17.1855	-1.61767	0.451064	-3.58634	0.000335348	0.000879729	-1	DRD2
82.5387	-1.61589	0.224138	-7.20935	5.62212e-13	3.83933e-12	-1	OLAH
59.9433	-1.61471	0.253805	-6.36203	1.99109e-10	1.09146e-09	-1	KLHDC8B
18.4043	-1.61408	0.434568	-3.71422	0.000203833	0.000554801	-1	C3AR1
16.0272	-1.61284	0.500567	-3.22203	0.00127286	0.00300302	-1	MYO15B
93.3961	-1.61099	0.20924	-7.69924	1.36881e-14	1.04498e-13	-1	CHGB
14.2618	-1.60388	0.509125	-3.15027	0.00163118	0.00377234	-1	RASGRP1
1053.2	-1.60288	0.0736724	-21.7569	5.94064e-105	4.77291e-103	-1	MMP28
282.491	-1.59854	0.122659	-13.0324	8.00711e-39	1.7948e-37	-1	FAM117B
1018.78	-1.59844	0.0729676	-21.9062	2.26764e-106	1.87848e-104	-1	ACO1
8.39192	-1.59161	0.646358	-2.46243	0.0138001	0.0265894	-1	PHYHD1
679.382	-1.58934	0.0952679	-16.6829	1.74678e-62	7.12441e-61	-1	PAG1
102.841	-1.5823	0.189648	-8.34335	7.22174e-17	6.3507e-16	-1	ATP8B3
7.7449	-1.58123	0.68461	-2.30967	0.0209063	0.0386425	-1	TEKT3
23.2297	-1.58065	0.396953	-3.98197	6.83472e-05	0.000199545	-1	PRRT4
86.3975	-1.57901	0.209658	-7.53139	5.02046e-14	3.69933e-13	-1	TSPAN18
15.4041	-1.57587	0.483066	-3.26223	0.00110539	0.00263732	-1	TRPV2
27.793	-1.5705	0.373789	-4.20158	2.6506e-05	8.20019e-05	-1	CIITA
7.08419	-1.56987	0.698623	-2.24709	0.0246343	0.0448163	-1	CCDC102B
3658.07	-1.56858	0.057747	-27.1629	1.78167e-162	2.73128e-160	-1	SAA2
28.9985	-1.56492	0.357832	-4.37335	1.22353e-05	3.95496e-05	-1	HSD17B6
16.8076	-1.55866	0.46431	-3.35693	0.000788118	0.00193007	-1	CAMK4
28.7412	-1.55088	0.348533	-4.44975	8.59689e-06	2.83874e-05	-1	GPR68
8.27794	-1.54608	0.65361	-2.36545	0.0180083	0.0337957	-1	DIRAS1
3415.3	-1.54601	0.0820019	-18.8533	2.75926e-79	1.50205e-77	-1	CA12
115.136	-1.54444	0.188422	-8.19673	2.47017e-16	2.09972e-15	-1	PTPRH
33.6252	-1.54342	0.359238	-4.29637	1.7362e-05	5.5054e-05	-1	PCSK1
40.1116	-1.54024	0.293726	-5.2438	1.57303e-07	6.40791e-07	-1	SLC16A10
40.2553	-1.5354	0.297461	-5.16169	2.44735e-07	9.80483e-07	-1	ATP8A1
21.4839	-1.53083	0.404078	-3.78845	0.00015159	0.000421288	-1	PCDHA3
23.7405	-1.52854	0.391529	-3.90402	9.46064e-05	0.000270707	-1	MMP11
72.1538	-1.52494	0.223984	-6.80823	9.88036e-12	6.10632e-11	-1	DNAH17
25.7993	-1.51407	0.388454	-3.89768	9.71192e-05	0.00027754	-1	PCDHGA2
438.248	-1.51389	0.395952	-3.82342	0.000131614	0.000369001	-1	CA9
16.1141	-1.51299	0.475376	-3.18273	0.00145895	0.0034095	-1	BNC2
9580.69	-1.50965	0.0708609	-21.3044	1.03299e-100	7.36738e-99	-1	ID1
9.30858	-1.50693	0.627682	-2.40079	0.0163598	0.0310415	-1	RGS9BP
10.03	-1.50428	0.592996	-2.53674	0.0111889	0.0220066	-1	INHA
15.1512	-1.49948	0.487375	-3.07665	0.00209344	0.00474592	-1	DNAJC12
1511.55	-1.49767	0.22537	-6.64539	3.02421e-11	1.79262e-10	-1	STC1
892.547	-1.49739	0.0877081	-17.0724	2.38243e-65	1.02169e-63	-1	MEX3A
207.978	-1.49612	0.140982	-10.6122	2.61533e-26	3.73055e-25	-1	CPM
7132.42	-1.49608	0.059256	-25.2477	1.2005e-140	1.42955e-138	-1	CDC25B
13.6131	-1.49545	0.50415	-2.96628	0.00301424	0.00664808	-1	DOC2A
2101.29	-1.48714	0.058573	-25.3896	3.28946e-142	4.02491e-140	-1	PID1
14.2901	-1.48374	0.498895	-2.97405	0.00293895	0.00649815	-1	TUBAL3
99.1629	-1.48238	0.19258	-7.6975	1.38758e-14	1.0587e-13	-1	MYB
8.06339	-1.47307	0.661865	-2.22564	0.0260383	0.0470766	-1	TEX15
64.5886	-1.4704	0.244626	-6.01082	1.84589e-09	9.23084e-09	-1	DNM1
103.288	-1.46996	0.204897	-7.17412	7.27731e-13	4.9368e-12	-1	NFATC4
287.331	-1.46925	0.115925	-12.6741	8.22505e-37	1.7221e-35	-1	BMP6
7514.17	-1.46378	0.0522454	-28.0174	9.98082e-173	1.64339e-170	-1	SLC39A10
96.1104	-1.4616	0.19161	-7.62799	2.38446e-14	1.79568e-13	-1	GXYLT2
22.7359	-1.46153	0.406254	-3.59758	0.000321195	0.000845926	-1	GIMAP8
22.4444	-1.45878	0.386782	-3.77158	0.000162218	0.000448023	-1	FRMPD2
327.006	-1.45703	0.117371	-12.4139	2.19717e-35	4.35419e-34	-1	SPRR2A
43.5677	-1.45247	0.304471	-4.77047	1.83792e-06	6.64879e-06	-1	NANOS1
16.2031	-1.45239	0.465932	-3.11717	0.00182598	0.00418386	-1	FBXO24
55.0792	-1.45146	0.249074	-5.82742	5.62898e-09	2.68024e-08	-1	DGCR5
23.0701	-1.45144	0.381275	-3.80682	0.000140766	0.000392678	-1	ADAMTS3
3251.95	-1.45051	0.0611993	-23.7015	3.48174e-124	3.62781e-122	-1	HMGA2
11757.5	-1.44887	0.0473196	-30.6189	6.86479e-206	1.60624e-203	-1	FGFBP1
42.2847	-1.44815	0.289336	-5.00508	5.58394e-07	2.14558e-06	-1	ISM1
658.393	-1.44752	0.0873628	-16.569	1.16673e-61	4.70112e-60	-1	CCNA1
4411.98	-1.44545	0.0677946	-21.321	7.24349e-101	5.1939e-99	-1	INHBA
12.1046	-1.44229	0.5314	-2.71412	0.00664516	0.0137342	-1	VASH2
31.1075	-1.44187	0.339613	-4.24563	2.17985e-05	6.80539e-05	-1	SHISA2
12.5418	-1.44143	0.535058	-2.69397	0.00706068	0.0145053	-1	CABP1
11915	-1.4378	0.0685558	-20.9727	1.16565e-97	7.93176e-96	-1	MYC
1818.66	-1.42981	0.0668265	-21.3959	1.45932e-101	1.06939e-99	-1	SLC7A2
3178.2	-1.42365	0.0658017	-21.6354	8.34511e-104	6.58572e-102	-1	VCAN
284.843	-1.42298	0.132698	-10.7234	7.90036e-27	1.14405e-25	-1	ITPR1
293.651	-1.42212	0.125309	-11.3489	7.50988e-30	1.23349e-28	-1	GRB14
71.1724	-1.42047	0.234997	-6.04463	1.49752e-09	7.55099e-09	-1	TNFRSF6B
36.9134	-1.41899	0.30388	-4.66957	3.01826e-06	1.05766e-05	-1	LOC653160
237.363	-1.41486	0.130273	-10.8608	1.77284e-27	2.63301e-26	-1	SULF2
11.694	-1.41425	0.572983	-2.46823	0.0135783	0.0261961	-1	SYN2
13.0258	-1.41368	0.509651	-2.77382	0.00554026	0.0116198	-1	SSPN
24.7985	-1.41343	0.370418	-3.81577	0.000135761	0.000379909	-1	KLHL30
14202.9	-1.41252	0.0723636	-19.5197	7.46127e-85	4.32657e-83	-1	DDIT4
116.907	-1.41016	0.179571	-7.85293	4.06437e-15	3.2285e-14	-1	CLYBL
37.7282	-1.4094	0.319038	-4.41767	9.97719e-06	3.26462e-05	-1	GUCA1B
17.9198	-1.40897	0.435605	-3.23451	0.0012185	0.00288448	-1	SAA2-SAA4
424.644	-1.40668	0.102977	-13.6601	1.75648e-42	4.42838e-41	-1	THRA
29.2457	-1.40291	0.352042	-3.98508	6.74586e-05	0.000197172	-1	SALL4
254.581	-1.40014	0.128634	-10.8847	1.36273e-27	2.03753e-26	-1	GPM6B
114.207	-1.39968	0.185963	-7.52668	5.20465e-14	3.8287e-13	-1	SLC6A14
10.6461	-1.39905	0.589056	-2.37506	0.017546	0.0330477	-1	RAD51AP2
13.4921	-1.39848	0.500475	-2.79431	0.00520111	0.0109464	-1	HYAL1
10.551	-1.38488	0.558545	-2.47945	0.0131584	0.0254598	-1	GFI1
25.6188	-1.38298	0.365639	-3.78236	0.000155351	0.000430304	-1	NTSR1
73.3533	-1.38065	0.22652	-6.09505	1.09401e-09	5.59895e-09	-1	C14orf132
128.311	-1.38039	0.168795	-8.17794	2.8873e-16	2.44185e-15	-1	DDN
10072.9	-1.37766	0.059784	-23.0439	1.69378e-117	1.61357e-115	-1	HAS3
430.367	-1.37643	0.109402	-12.5814	2.67191e-36	5.46554e-35	-1	EREG
54.1788	-1.37599	0.253913	-5.41911	5.98963e-08	2.5465e-07	-1	FAM171A1
906.819	-1.37362	0.0750383	-18.3056	7.46238e-75	3.76991e-73	-1	IRAK3
61.6741	-1.37159	0.263514	-5.20502	1.93974e-07	7.85614e-07	-1	ZEB2
70.3493	-1.37104	0.224831	-6.09808	1.07348e-09	5.49596e-09	-1	REEP2
23.4199	-1.37004	0.3776	-3.62828	0.000285313	0.000758163	-1	MMP2
34.3766	-1.36945	0.340626	-4.02039	5.81023e-05	0.000171137	-1	RASL11A
21.9124	-1.36884	0.402404	-3.40165	0.000669812	0.00166541	-1	GNG2
942.254	-1.36747	0.0783418	-17.4552	3.14357e-68	1.41641e-66	-1	NT5DC2
25.2916	-1.36345	0.367941	-3.70563	0.000210867	0.000572077	-1	NRTN
2026.99	-1.36181	0.0899837	-15.1339	9.67529e-52	3.08707e-50	-1	TFCP2L1
441.972	-1.35704	0.104044	-13.0429	6.97345e-39	1.56838e-37	-1	PRKCA
18.3592	-1.35319	0.424682	-3.18636	0.00144074	0.00336989	-1	ALOX12B
100.07	-1.35245	0.192531	-7.02459	2.14692e-12	1.40223e-11	-1	CR2
28.6188	-1.34527	0.342962	-3.9225	8.76332e-05	0.000252052	-1	RDM1
30.1348	-1.34178	0.352691	-3.8044	0.000142147	0.000396365	-1	RNF112
1383.28	-1.34028	0.0844878	-15.8636	1.13224e-56	4.09233e-55	-1	CAPRIN2
19.0205	-1.33672	0.429423	-3.11283	0.00185301	0.00424122	-1	PHYHIP
17.4106	-1.3348	0.446723	-2.98798	0.00280824	0.0062298	-1	RBP4
4352.64	-1.33365	0.0784457	-17.001	8.0776e-65	3.43092e-63	-1	SEMA4B
295.922	-1.33111	0.118231	-11.2586	2.10119e-29	3.39268e-28	-1	PIF1
23.5142	-1.33103	0.399818	-3.32908	0.000871321	0.00211669	-1	TMSB15B
82.132	-1.32624	0.206787	-6.41355	1.42169e-10	7.91693e-10	-1	GPR141
15.604	-1.32561	0.473359	-2.80043	0.0051035	0.010763	-1	ALOX5
2695.16	-1.31668	0.0676439	-19.4649	2.17867e-84	1.25245e-82	-1	TSC22D3
1739.91	-1.31261	0.0718681	-18.2642	1.59535e-74	7.99894e-73	-1	FAM20C
770.134	-1.31221	0.10887	-12.053	1.86992e-33	3.51256e-32	-1	NR1D1
239.423	-1.30927	0.13755	-9.51848	1.75727e-21	2.00656e-20	-1	RASA4
485.117	-1.30354	0.0984688	-13.2381	5.28419e-40	1.23208e-38	-1	PITPNM3
10.0834	-1.30207	0.587888	-2.21482	0.0267722	0.0482515	-1	KCNJ8
3018.7	-1.30141	0.0766314	-16.9827	1.1031e-64	4.65572e-63	-1	IL1RL1
93.7394	-1.30079	0.194055	-6.70321	2.03894e-11	1.22769e-10	-1	PCOLCE2
1086.4	-1.29507	0.0714416	-18.1277	1.92692e-73	9.48313e-72	-1	GPAM
115.407	-1.28966	0.18807	-6.85732	7.01653e-12	4.39134e-11	-1	COCH
30.5857	-1.28931	0.328722	-3.92219	8.77465e-05	0.000252323	-1	MLXIPL
301.165	-1.28552	0.1157	-11.1108	1.11208e-28	1.73472e-27	-1	SERPINB4
1711.02	-1.28065	0.0685857	-18.6723	8.31807e-78	4.40231e-76	-1	SERPINB3
12.32	-1.2804	0.522764	-2.44929	0.0143137	0.0274916	-1	GNAZ
173.538	-1.27834	0.144847	-8.82546	1.09014e-18	1.07142e-17	-1	CTSF
432.593	-1.2715	0.0993267	-12.8012	1.6141e-37	3.46097e-36	-1	CCDC85B
15.8271	-1.27109	0.467775	-2.71731	0.00658155	0.0136175	-1	OGDHL
61.8218	-1.27071	0.235291	-5.4006	6.64182e-08	2.80589e-07	-1	FAM161A
462.999	-1.27037	0.10595	-11.9903	3.9968e-33	7.34234e-32	-1	ACVR2B
16.154	-1.26829	0.460888	-2.75183	0.00592627	0.012373	-1	FBLN2
15.5629	-1.26808	0.457031	-2.77461	0.00552688	0.0115936	-1	PCDHGB2
20512.3	-1.26715	0.0681386	-18.5966	3.42096e-77	1.77531e-75	-1	LAMB1
11.4337	-1.26502	0.549184	-2.30346	0.021253	0.039194	-1	PRR16
66.4516	-1.26159	0.231738	-5.44404	5.20858e-08	2.23222e-07	-1	STARD9
53842.7	-1.25864	0.0448618	-28.056	3.37271e-173	5.62274e-171	-1	MCL1
829.856	-1.25618	0.0835869	-15.0285	4.7798e-51	1.48945e-49	-1	PORCN
18.6725	-1.25261	0.421991	-2.96834	0.00299409	0.00660581	-1	CTHRC1
116.051	-1.25163	0.179378	-6.97763	3.00207e-12	1.94268e-11	-1	IRX3
15.9015	-1.25047	0.475637	-2.62905	0.00856235	0.0172582	-1	HOXC5
199.102	-1.24984	0.14088	-8.87161	7.20977e-19	7.128e-18	-1	HS3ST3B1
17.5197	-1.24521	0.436297	-2.85404	0.00431678	0.00924271	-1	PCSK4
189.877	-1.24288	0.138015	-9.00541	2.14871e-19	2.18092e-18	-1	GNAL
20.5685	-1.24204	0.404266	-3.07232	0.00212399	0.00480864	-1	TMEM52
423.599	-1.24193	0.106517	-11.6595	2.05211e-31	3.56832e-30	-1	IMPA2
5219.5	-1.23924	0.051701	-23.9693	5.80772e-127	6.29736e-125	-1	MTSS1
874.131	-1.2381	0.0897681	-13.7922	2.8398e-43	7.35426e-42	-1	STAT4
108.229	-1.2351	0.178354	-6.92499	4.36006e-12	2.78345e-11	-1	FGFR3
111.396	-1.23263	0.182434	-6.75659	1.41279e-11	8.61955e-11	-1	ZSCAN2
317.261	-1.23017	0.112621	-10.9232	8.93319e-28	1.34472e-26	-1	MRGPRX3
194.87	-1.22876	0.136996	-8.9693	2.98401e-19	2.99908e-18	-1	PMP22
109.212	-1.22689	0.180004	-6.81589	9.3685e-12	5.79534e-11	-1	CCDC28B
26529.9	-1.22412	0.0501834	-24.3929	2.03373e-131	2.31828e-129	-1	SCD
21.6067	-1.22287	0.394862	-3.09696	0.00195517	0.00445653	-1	SLC5A1
335.696	-1.22011	0.106741	-11.4306	2.94034e-30	4.90805e-29	-1	SLC16A7
25.901	-1.21978	0.360225	-3.38616	0.000708779	0.00175673	-1	HLX
650.519	-1.21475	0.0873298	-13.91	5.50988e-44	1.44941e-42	-1	HS3ST3A1
14.2741	-1.21362	0.50051	-2.42477	0.0153179	0.0292519	-1	NPTXR
4256.84	-1.21002	0.0752727	-16.0752	3.8082e-58	1.41871e-56	-1	TSC22D1
871.41	-1.20985	0.101132	-11.9631	5.54831e-33	1.01785e-31	-1	PAN2
1702.28	-1.20785	0.0610028	-19.7998	2.98695e-87	1.79446e-85	-1	CDCA7
197.477	-1.20779	0.152787	-7.90509	2.67732e-15	2.14073e-14	-1	TTC28-AS1
136.557	-1.20719	0.172694	-6.99033	2.74239e-12	1.77809e-11	-1	ZNF488
20.77	-1.207	0.405133	-2.97927	0.00288935	0.00639164	-1	FAM78A
1788.99	-1.20646	0.0705304	-17.1056	1.34844e-65	5.80133e-64	-1	CEBPD
70.6611	-1.20637	0.236169	-5.10809	3.25432e-07	1.28563e-06	-1	VAMP1
452.501	-1.2051	0.0993849	-12.1256	7.73093e-34	1.48143e-32	-1	FOXQ1
178.106	-1.2031	0.144812	-8.30804	9.72986e-17	8.45388e-16	-1	CNTNAP3
146.614	-1.20091	0.154352	-7.78031	7.23486e-15	5.64938e-14	-1	PRTG
130.477	-1.19951	0.162943	-7.36152	1.81828e-13	1.28581e-12	-1	PPM1J
12665.4	-1.19909	0.0564998	-21.2229	5.87219e-100	4.14378e-98	-1	TXNIP
476.809	-1.19853	0.0998758	-12.0002	3.5454e-33	6.54012e-32	-1	SORL1
255.696	-1.19803	0.120151	-9.97103	2.04097e-23	2.56796e-22	-1	GDF11
4564.8	-1.19738	0.0834504	-14.3484	1.08971e-46	3.07912e-45	-1	COL7A1
147.472	-1.19484	0.159051	-7.51227	5.81098e-14	4.26533e-13	-1	CABLES1
14.2801	-1.19346	0.48685	-2.45139	0.0142305	0.02734	-1	WNK3
313.236	-1.19276	0.138491	-8.61259	7.14271e-18	6.71334e-17	-1	TRIB2
97.5273	-1.18916	0.188698	-6.30193	2.93955e-10	1.5911e-09	-1	SRSF12
2999.19	-1.18754	0.0552937	-21.4769	2.56077e-102	1.94051e-100	-1	SLC39A8
646.667	-1.18461	0.103616	-11.4327	2.87055e-30	4.79756e-29	-1	AQP3
549.216	-1.18338	0.0889026	-13.311	1.99744e-40	4.71501e-39	-1	DIS3L
472.605	-1.18294	0.110272	-10.7275	7.56464e-27	1.09902e-25	-1	TNFRSF10D
230.16	-1.18256	0.147131	-8.03748	9.17027e-16	7.57769e-15	-1	ZNF589
495.495	-1.1824	0.0927633	-12.7465	3.26211e-37	6.92783e-36	-1	TFAP4
12.7492	-1.17964	0.511376	-2.30679	0.0210667	0.0389043	-1	BVES-AS1
988.871	-1.17777	0.072704	-16.1996	5.07752e-59	1.95719e-57	-1	ADA
1697.68	-1.17702	0.0704747	-16.7014	1.28087e-62	5.24017e-61	-1	CXCL3
86.1512	-1.17547	0.197424	-5.95404	2.61604e-09	1.28888e-08	-1	RCN3
403.455	-1.17391	0.101475	-11.5684	5.9577e-31	1.01869e-29	-1	PHLDB3
225.565	-1.16809	0.132798	-8.79596	1.41835e-18	1.38178e-17	-1	EDA
46.8415	-1.16747	0.289317	-4.03525	5.45437e-05	0.000161584	-1	ANKRD19P
923.648	-1.16668	0.0769776	-15.1561	6.89996e-52	2.21213e-50	-1	MACROD1
75.7602	-1.16593	0.214479	-5.4361	5.44603e-08	2.32651e-07	-1	OLFM2
99.6398	-1.16589	0.190278	-6.12728	8.93968e-10	4.63023e-09	-1	NREP
47.5212	-1.16254	0.271912	-4.27544	1.90758e-05	6.00459e-05	-1	LY75
730.709	-1.16191	0.0829635	-14.0051	1.45034e-44	3.86863e-43	-1	CDC25C
20.8336	-1.16067	0.424737	-2.73268	0.0062821	0.0130587	-1	SNORA9
221.305	-1.15822	0.13663	-8.47707	2.30939e-17	2.09812e-16	-1	PDK3
154.624	-1.15804	0.154272	-7.50647	6.0743e-14	4.45616e-13	-1	TMEM91
126.863	-1.15395	0.168324	-6.85553	7.10505e-12	4.44466e-11	-1	HAGHL
437.656	-1.1539	0.0994848	-11.5988	4.18077e-31	7.17618e-30	-1	GREB1L
172.268	-1.15361	0.191715	-6.0173	1.77352e-09	8.88894e-09	-1	SLITRK6
96.609	-1.15324	0.188109	-6.13067	8.75074e-10	4.53766e-09	-1	CRAT
15379.2	-1.15267	0.0640738	-17.9897	2.34818e-72	1.1347e-70	-1	THBD
20.8903	-1.14897	0.394767	-2.9105	0.00360849	0.00784457	-1	PPIL6
456.065	-1.14884	0.0980766	-11.7137	1.08408e-31	1.90493e-30	-1	CEP68
128.479	-1.14871	0.171005	-6.71739	1.85005e-11	1.11698e-10	-1	STMN3
3226.47	-1.14788	0.0707128	-16.233	2.94883e-59	1.13996e-57	-1	FABP5
58.8572	-1.14754	0.235992	-4.86261	1.15848e-06	4.30261e-06	-1	TMEM158
54.1866	-1.1472	0.247022	-4.64411	3.41542e-06	1.18624e-05	-1	ICOSLG
15.6268	-1.14363	0.476356	-2.4008	0.0163593	0.0310415	-1	SNORD49B
545.913	-1.143	0.0904135	-12.6419	1.24059e-36	2.56523e-35	-1	PSRC1
250.546	-1.14186	0.135471	-8.42883	3.49126e-17	3.12923e-16	-1	BCL11B
155.558	-1.14164	0.155885	-7.3236	2.41406e-13	1.69188e-12	-1	GSTM4
14.5696	-1.14057	0.47049	-2.42422	0.0153412	0.0292796	-1	SLC24A4
166.714	-1.13427	0.151355	-7.49407	6.67686e-14	4.87674e-13	-1	CNTNAP3B
53.6263	-1.12907	0.255779	-4.41425	1.0136e-05	3.31449e-05	-1	DAPK2
30.7732	-1.12873	0.331563	-3.40428	0.000663375	0.00165126	-1	CD74
413.019	-1.12753	0.100185	-11.2545	2.20129e-29	3.55001e-28	-1	ANKRD13B
66.1333	-1.12496	0.252515	-4.45502	8.38869e-06	2.77549e-05	-1	DICER1-AS1
731.673	-1.12399	0.0879727	-12.7765	2.21754e-37	4.73964e-36	-1	SLC26A6
121.786	-1.12259	0.170703	-6.57625	4.82464e-11	2.80253e-10	-1	FKBP7
180.335	-1.12075	0.141267	-7.93358	2.12915e-15	1.7158e-14	-1	TSPAN7
51.5736	-1.11961	0.252383	-4.43614	9.1587e-06	3.01678e-05	-1	ENPP1
243.761	-1.11693	0.124167	-8.99543	2.35305e-19	2.37927e-18	-1	DOCK11
38.514	-1.1158	0.300349	-3.715	0.000203206	0.000553319	-1	FAM86C2P
1782.89	-1.11528	0.0601157	-18.5523	7.81705e-77	4.04093e-75	-1	AGPAT5
41.2517	-1.11457	0.290797	-3.83281	0.000126688	0.000356162	-1	MOXD1
115.257	-1.11393	0.185263	-6.01266	1.82501e-09	9.13667e-09	-1	DNMT3B
16.5533	-1.11352	0.444383	-2.50576	0.0122188	0.0238179	-1	WIPF3
93.8563	-1.11218	0.212965	-5.22235	1.76665e-07	7.17036e-07	-1	EXD3
61.2244	-1.11072	0.238784	-4.65158	3.29401e-06	1.14736e-05	-1	COX6B2
21.9232	-1.10936	0.382661	-2.89906	0.00374288	0.00809976	-1	DPY19L1P1
392.563	-1.10529	0.103904	-10.6376	1.99185e-26	2.85342e-25	-1	TMC7
14.8946	-1.10344	0.469003	-2.35274	0.0186359	0.0348447	-1	COL23A1
35.2136	-1.10322	0.31037	-3.55454	0.000378636	0.000984572	-1	GSTM1
25.1779	-1.10155	0.36163	-3.04607	0.00231851	0.00521185	-1	PALMD
34.7367	-1.10086	0.308591	-3.56738	0.000360564	0.000940329	-1	ACY1
2981.04	-1.09839	0.0710667	-15.4558	6.89354e-54	2.37569e-52	-1	CCNA2
345.162	-1.09759	0.112596	-9.74796	1.88203e-22	2.27361e-21	-1	RPS6KA5
46.951	-1.09735	0.270617	-4.05497	5.014e-05	0.000149668	-1	ZNF732
257.443	-1.09731	0.122923	-8.92679	4.38551e-19	4.37141e-18	-1	REPS2
21.5653	-1.09378	0.396994	-2.75516	0.00586634	0.0122517	-1	OPRL1
1943.81	-1.09079	0.0675877	-16.1389	1.35866e-58	5.17729e-57	-1	DLGAP5
358.725	-1.09063	0.103586	-10.5287	6.37035e-26	8.97163e-25	-1	RNF125
153.372	-1.08899	0.167131	-6.51575	7.23261e-11	4.12581e-10	-1	SLC25A27
1051.34	-1.08862	0.0746519	-14.5827	3.62019e-48	1.0542e-46	-1	MXI1
169.14	-1.08793	0.143763	-7.56755	3.80332e-14	2.81961e-13	-1	CCDC34
704.476	-1.08782	0.0792694	-13.7231	7.38206e-43	1.89336e-41	-1	ITGA4
1080.3	-1.08391	0.0767681	-14.1192	2.89054e-45	7.83559e-44	-1	PLTP
40.4244	-1.08315	0.298083	-3.63372	0.000279359	0.000743379	-1	TTLL1
1194.87	-1.08261	0.0761335	-14.2199	6.89061e-46	1.89876e-44	-1	PSD3
900.587	-1.0824	0.0839614	-12.8917	5.01437e-38	1.09275e-36	-1	IRAK2
310.86	-1.08169	0.117531	-9.20344	3.46675e-20	3.66661e-19	-1	MND1
593.388	-1.079	0.090741	-11.891	1.31804e-32	2.38517e-31	-1	PLA2G4A
2002.81	-1.07767	0.0707467	-15.2328	2.1427e-52	6.9362e-51	-1	GCNT1
5839.02	-1.0775	0.05972	-18.0426	9.0196e-73	4.40639e-71	-1	CPD
76.4312	-1.07707	0.209364	-5.14451	2.68213e-07	1.06717e-06	-1	MPP7
79.9093	-1.07508	0.205569	-5.22979	1.69702e-07	6.89615e-07	-1	ADAM23
93.7813	-1.07136	0.192486	-5.56592	2.60769e-08	1.15429e-07	-1	PAIP2B
33.0298	-1.07132	0.327309	-3.2731	0.00106374	0.00254387	-1	KCNK2
30.8453	-1.06677	0.327426	-3.25804	0.00112186	0.00267231	-1	SDC2
779.825	-1.06636	0.0798922	-13.3475	1.22545e-40	2.90298e-39	-1	SAPCD2
372.103	-1.06475	0.102437	-10.3942	2.6349e-25	3.5969e-24	-1	FAM72D
16.7148	-1.06283	0.440883	-2.41069	0.0159225	0.0302979	-1	HPCAL4
71.865	-1.06234	0.219672	-4.83602	1.32461e-06	4.87887e-06	-1	SLC47A1
534.014	-1.0617	0.0890096	-11.928	8.46108e-33	1.54583e-31	-1	TMEM97
40.8167	-1.06164	0.286645	-3.70369	0.000212483	0.000576111	-1	AATK
3464.78	-1.05999	0.0532994	-19.8874	5.22774e-88	3.15486e-86	-1	GCLC
24.1859	-1.05775	0.379216	-2.78931	0.00528202	0.0111061	-1	ADAM11
45.3942	-1.05406	0.307077	-3.43255	0.000597923	0.00150179	-1	RAB26
71.7735	-1.05346	0.213388	-4.93684	7.93968e-07	2.99891e-06	-1	ENOX1
669.166	-1.05173	0.0906617	-11.6005	4.0944e-31	7.03698e-30	-1	SMG9
153.926	-1.05133	0.180335	-5.82988	5.54686e-09	2.64303e-08	-1	MIR17HG
43.9541	-1.05084	0.280766	-3.74275	0.000182021	0.000499611	-1	METTL7A
930.392	-1.04757	0.0778171	-13.4619	2.62061e-41	6.36633e-40	-1	CENPV
252.159	-1.04755	0.126056	-8.31018	9.55604e-17	8.31933e-16	-1	PLXND1
1532.94	-1.04657	0.0649601	-16.111	2.13572e-58	8.0237e-57	-1	BLMH
106.895	-1.04633	0.179938	-5.81496	6.06501e-09	2.87554e-08	-1	SNX32
21.6913	-1.04607	0.395771	-2.64312	0.00821461	0.0166376	-1	CBX3P2
17.5151	-1.04388	0.461606	-2.26141	0.0237336	0.0433254	-1	AOC3
62.0327	-1.04354	0.244138	-4.2744	1.91653e-05	6.0299e-05	-1	DPYSL4
65.2625	-1.04212	0.224082	-4.65061	3.30962e-06	1.15159e-05	-1	SEC16B
654.54	-1.04185	0.0874666	-11.9114	1.03195e-32	1.88277e-31	-1	TIMM21
668.357	-1.03692	0.0858293	-12.0812	1.32812e-33	2.50186e-32	-1	USP13
4908.87	-1.03253	0.0522813	-19.7495	8.10638e-87	4.78384e-85	-1	NCAPD2
364.87	-1.03138	0.105866	-9.74233	1.98934e-22	2.40107e-21	-1	LIAS
130.062	-1.02849	0.167454	-6.14196	8.1509e-10	4.24146e-09	-1	C20orf96
521.998	-1.02826	0.0920614	-11.1692	5.76709e-29	9.10245e-28	-1	DCBLD1
8928.18	-1.02745	0.0549789	-18.688	6.19381e-78	3.29111e-76	-1	GM2A
99.1468	-1.02665	0.193477	-5.3063	1.1187e-07	4.62067e-07	-1	TMEM143
2757.24	-1.02544	0.0582214	-17.6127	1.96715e-69	9.10967e-68	-1	HMGB2
286.698	-1.02517	0.140014	-7.32192	2.44449e-13	1.7105e-12	-1	MLF1
2618.79	-1.02399	0.0715861	-14.3043	2.05696e-46	5.7877e-45	-1	AKR1C2
22.2803	-1.02342	0.381721	-2.68106	0.00733897	0.0150099	-1	ALDH1L1
140.442	-1.02297	0.165975	-6.16336	7.12155e-10	3.7291e-09	-1	MARC1
280.084	-1.02235	0.128514	-7.95516	1.78898e-15	1.45044e-14	-1	CYB5R2
718.833	-1.02226	0.0805613	-12.6892	6.78413e-37	1.42713e-35	-1	PLD6
38.2908	-1.02078	0.291332	-3.50382	0.000458635	0.00117744	-1	WT1
31.6691	-1.01946	0.324706	-3.13963	0.00169159	0.00389515	-1	ENO3
2528.7	-1.0186	0.0569019	-17.901	1.1578e-71	5.55452e-70	-1	KIF2C
1950.6	-1.01796	0.0642068	-15.8544	1.31031e-56	4.71521e-55	-1	PRR11
153.923	-1.01768	0.156779	-6.49119	8.51634e-11	4.81894e-10	-1	P2RY1
2863.96	-1.01692	0.0711583	-14.2909	2.49427e-46	6.97401e-45	-1	INPP5D
87.9464	-1.01682	0.196391	-5.17755	2.24825e-07	9.04521e-07	-1	ARHGEF19
186.313	-1.01633	0.139556	-7.28258	3.27491e-13	2.27606e-12	-1	FZD4
178.218	-1.01421	0.143077	-7.08852	1.35555e-12	8.99452e-12	-1	FAM72B
73.0671	-1.01384	0.225474	-4.4965	6.90827e-06	2.3108e-05	-1	RHBDL1
43.901	-1.0111	0.272367	-3.71228	0.000205401	0.000558841	-1	FAM131C
88.3733	-1.01029	0.202171	-4.9972	5.81695e-07	2.23125e-06	-1	RAB40B
1062.85	-1.0101	0.0939565	-10.7507	5.88272e-27	8.58401e-26	-1	ATP2C2
104.119	-1.00999	0.179407	-5.62961	1.80614e-08	8.11334e-08	-1	YPEL2
1336.16	-1.0083	0.0737211	-13.6772	1.38981e-42	3.52394e-41	-1	APOBEC3C
61.5567	-1.0075	0.231398	-4.35397	1.33697e-05	4.30496e-05	-1	LRRC23
984.775	-1.00718	0.0837909	-12.0202	2.7834e-33	5.17743e-32	-1	CA2
1330.73	-1.00594	0.0773663	-13.0023	1.18752e-38	2.63966e-37	-1	CCNB1IP1
19.9156	-1.00455	0.406732	-2.46982	0.0135181	0.0260876	-1	PLIN4
408.23	-1.00393	0.116554	-8.6134	7.09233e-18	6.67069e-17	-1	SDK2
18.7195	-1.0037	0.428347	-2.34319	0.0191198	0.0356396	-1	BAIAP3
165.094	-1.00314	0.153732	-6.52524	6.78945e-11	3.88131e-10	-1	CNNM2
50.4354	-1.00203	0.267156	-3.75074	0.000176317	0.000484653	-1	TTC39A
490.586	-0.998171	0.0946364	-10.5474	5.22065e-26	7.38365e-25	-1	ALDH5A1
189.623	-0.997038	0.145672	-6.84443	7.67834e-12	4.78086e-11	-1	IER5L
2613.03	-0.99609	0.063202	-15.7604	5.82544e-56	2.07184e-54	-1	CLMP
161.101	-0.995066	0.145637	-6.83251	8.34405e-12	5.18326e-11	-1	PDE3B
84.3212	-0.993197	0.198058	-5.01468	5.31228e-07	2.04494e-06	-1	LOC728743
87.7443	-0.992259	0.205022	-4.83976	1.29994e-06	4.79593e-06	-1	SNHG10
7763.52	-0.991675	0.0486102	-20.4005	1.6538e-92	1.05032e-90	-1	IVNS1ABP
18.2934	-0.990049	0.417299	-2.37252	0.0176674	0.0332495	-1	TFR2
120.557	-0.988347	0.172049	-5.74458	9.21488e-09	4.26881e-08	-1	TNIK
18339.6	-0.985221	0.0616005	-15.9937	1.41379e-57	5.18015e-56	-1	NAMPT
179.817	-0.985219	0.146791	-6.71173	1.92325e-11	1.16065e-10	-1	ADAMTS7
3106.08	-0.984189	0.0564381	-17.4384	4.21838e-68	1.88794e-66	-1	KIF20A
19554.9	-0.983086	0.0642175	-15.3087	6.68993e-53	2.21398e-51	-1	S100A6
4981.58	-0.982743	0.0578362	-16.9918	9.43672e-65	3.99548e-63	-1	ETS2
17529	-0.981435	0.0514186	-19.0872	3.22887e-81	1.80939e-79	-1	EIF4B
113.545	-0.979817	0.176927	-5.53798	3.05979e-08	1.34238e-07	-1	ZNF775
185.247	-0.979627	0.138414	-7.0775	1.46777e-12	9.71016e-12	-1	POU6F1
165.098	-0.978698	0.148399	-6.59503	4.25157e-11	2.48698e-10	-1	CXXC5
419.976	-0.978687	0.0962672	-10.1664	2.8018e-24	3.65633e-23	-1	DANCR
160.944	-0.978687	0.145597	-6.72187	1.79411e-11	1.08468e-10	-1	SYT7
5049.49	-0.9784	0.0494582	-19.7823	4.22588e-87	2.52738e-85	-1	HMGB3
83.1939	-0.977431	0.215266	-4.54058	5.61002e-06	1.89228e-05	-1	ZFP37
17.4617	-0.976847	0.433784	-2.25192	0.0243274	0.0443123	-1	FCGRT
2777.35	-0.975939	0.0864459	-11.2896	1.47724e-29	2.40561e-28	-1	NOTCH1
318.769	-0.974265	0.11368	-8.57025	1.03265e-17	9.63104e-17	-1	PRIM1
53.5082	-0.97186	0.247968	-3.91929	8.88107e-05	0.000254998	-1	KTN1-AS1
17.7407	-0.968014	0.432018	-2.24068	0.0250466	0.0454795	-1	LONRF3
3281.6	-0.967098	0.0751588	-12.8674	6.86676e-38	1.48914e-36	-1	SNHG1
268.126	-0.963661	0.120415	-8.00285	1.21576e-15	9.95374e-15	-1	PPFIA3
144.669	-0.963613	0.154633	-6.2316	4.61703e-10	2.4572e-09	-1	HPDL
276.62	-0.963445	0.124038	-7.76732	8.01611e-15	6.23387e-14	-1	FAM72A
1346.83	-0.961321	0.0807457	-11.9055	1.1075e-32	2.01786e-31	-1	CCNB2
912.837	-0.96075	0.0727732	-13.202	8.54689e-40	1.97899e-38	-1	TRIM7
1383.64	-0.959351	0.0716625	-13.3871	7.19596e-41	1.72923e-39	-1	ST6GAL1
88.3709	-0.957739	0.198431	-4.82657	1.38905e-06	5.1007e-06	-1	SLC9A5
26.8057	-0.957506	0.361555	-2.6483	0.00808977	0.0164073	-1	ZSWIM5
110.734	-0.954619	0.179332	-5.3232	1.01956e-07	4.2414e-07	-1	SULT1A1
499.111	-0.9544	0.0963647	-9.90404	3.99794e-23	4.98322e-22	-1	HOMER2
59.8891	-0.952651	0.239945	-3.9703	7.17833e-05	0.000208806	-1	SNORD31
543.655	-0.951813	0.0899435	-10.5823	3.59856e-26	5.10575e-25	-1	EPB41L4A-AS1
24.377	-0.94918	0.375531	-2.52757	0.0114856	0.0225336	-1	GARNL3
18.7071	-0.948806	0.426187	-2.22627	0.0259962	0.0470309	-1	MEST
400.186	-0.94835	0.102161	-9.28285	1.65008e-20	1.77191e-19	-1	CPS1
1005.99	-0.945732	0.0726413	-13.0192	9.51567e-39	2.12937e-37	-1	CDT1
142.399	-0.94529	0.155967	-6.06084	1.35409e-09	6.85629e-09	-1	LRG1
20.6505	-0.94493	0.400202	-2.36113	0.0182192	0.0341517	-1	DEPDC4
148.353	-0.944617	0.167622	-5.63541	1.7464e-08	7.86352e-08	-1	TMEM8B
1235.54	-0.944374	0.0716137	-13.187	1.04188e-39	2.39993e-38	-1	STEAP3
33.1563	-0.944239	0.310855	-3.03756	0.00238505	0.00535151	-1	CAMKK1
67.2253	-0.944149	0.252518	-3.73893	0.000184803	0.00050631	-1	MIR21
39.3344	-0.943059	0.287186	-3.28379	0.00102422	0.00245419	-1	EID2B
390.754	-0.941794	0.112622	-8.36246	6.14216e-17	5.43583e-16	-1	ABTB1
9342.98	-0.941548	0.0504954	-18.6462	1.35557e-77	7.14595e-76	-1	TOP2A
1974.12	-0.941234	0.079323	-11.8658	1.78115e-32	3.20583e-31	-1	LTBP4
382.725	-0.940852	0.106182	-8.86077	7.94642e-19	7.84466e-18	-1	AFMID
1025.2	-0.940738	0.0704465	-13.3539	1.12353e-40	2.67105e-39	-1	ESPL1
72.4546	-0.940544	0.235782	-3.98904	6.63418e-05	0.000194078	-1	LOC642846
424.078	-0.940121	0.0966897	-9.72307	2.40427e-22	2.88102e-21	-1	TNFAIP8L1
852.397	-0.939525	0.081198	-11.5708	5.79474e-31	9.92099e-30	-1	ADAT2
195.473	-0.939473	0.135877	-6.91414	4.70694e-12	2.9922e-11	-1	BIK
17.5399	-0.938521	0.426226	-2.20193	0.0276703	0.0497222	-1	CCDC169
5282.99	-0.937875	0.0517948	-18.1075	2.78128e-73	1.36375e-71	-1	ASPM
495.501	-0.936165	0.0964002	-9.71124	2.7003e-22	3.22416e-21	-1	CENPA
18.8962	-0.936003	0.42396	-2.20776	0.0272609	0.0490394	-1	NUDT13
44.9435	-0.935705	0.277637	-3.37024	0.000751027	0.00185063	-1	CES1P1
357.213	-0.934701	0.114051	-8.19544	2.49676e-16	2.12098e-15	-1	VWDE
51.5433	-0.934382	0.260679	-3.58442	0.000337827	0.00088536	-1	HAPLN3
84.6541	-0.934189	0.217594	-4.29327	1.76058e-05	5.57758e-05	-1	CD22
394.548	-0.933516	0.0984525	-9.4819	2.49702e-21	2.82466e-20	-1	CDCA3
94.6527	-0.932585	0.190526	-4.89478	9.8414e-07	3.68589e-06	-1	HCFC1R1
79.1223	-0.929995	0.205079	-4.53482	5.76525e-06	1.94218e-05	-1	ZNF695
149.193	-0.929724	0.151788	-6.12515	9.05981e-10	4.68336e-09	-1	WNT10B
1814.82	-0.926132	0.0633293	-14.6241	1.97267e-48	5.79504e-47	-1	ANKH
701.223	-0.925988	0.0797835	-11.6063	3.83017e-31	6.59136e-30	-1	ECSIT
873.273	-0.925485	0.0765475	-12.0903	1.18791e-33	2.24726e-32	-1	MME
43.6604	-0.925408	0.280467	-3.29952	0.000968486	0.00233195	-1	ACPP
3710.91	-0.924844	0.0577164	-16.0239	8.69541e-58	3.22013e-56	-1	MAZ
267.658	-0.921172	0.120792	-7.62611	2.41937e-14	1.81786e-13	-1	ARHGEF25
102.445	-0.921048	0.192314	-4.78929	1.67371e-06	6.08235e-06	-1	GJA3
95.8064	-0.920965	0.184541	-4.99057	6.01998e-07	2.30383e-06	-1	ARHGEF26
308.435	-0.919206	0.108939	-8.43778	3.2342e-17	2.91056e-16	-1	IL17RD
156.666	-0.918468	0.157201	-5.84262	5.13853e-09	2.45813e-08	-1	SLITRK4
24.1897	-0.918441	0.36784	-2.49685	0.0125301	0.0243641	-1	LRRK2
1651.08	-0.918284	0.0654709	-14.0258	1.08325e-44	2.90107e-43	-1	STK17B
46.3121	-0.916632	0.274375	-3.3408	0.000835377	0.00203608	-1	SNORD25
24.3699	-0.916192	0.360458	-2.54174	0.0110301	0.0217326	-1	FAM81A
93.8997	-0.913551	0.189293	-4.82613	1.39214e-06	5.11065e-06	-1	PPP1R3E
2070.65	-0.912315	0.0583259	-15.6417	3.78663e-55	1.33604e-53	-1	HLTF
2148.85	-0.912293	0.0613798	-14.8631	5.72357e-50	1.73884e-48	-1	PRKX
2990.82	-0.911298	0.0637002	-14.306	2.00646e-46	5.65753e-45	-1	ERMP1
86.1833	-0.909148	0.197377	-4.60615	4.10195e-06	1.41254e-05	-1	SNORD22
105.87	-0.908508	0.178064	-5.10214	3.3583e-07	1.32396e-06	-1	CBX2
347.326	-0.908432	0.109434	-8.30122	1.03044e-16	8.94142e-16	-1	CHKA
62.0567	-0.907507	0.253058	-3.58616	0.000335586	0.000879834	-1	RPL21
31.1266	-0.906532	0.327711	-2.76625	0.00567046	0.0118742	-1	SH2B2
1715.43	-0.904976	0.0721166	-12.5488	4.03669e-36	8.21944e-35	-1	SOX12
64.514	-0.904724	0.225178	-4.01782	5.87399e-05	0.000172741	-1	EFEMP2
693.737	-0.904089	0.0823599	-10.9773	4.91423e-28	7.49898e-27	-1	FANCE
123.901	-0.902296	0.165707	-5.44513	5.1767e-08	2.21928e-07	-1	NUP62CL
766.314	-0.901728	0.0765949	-11.7727	5.39722e-32	9.58492e-31	-1	NLE1
473.17	-0.90085	0.0922549	-9.7648	1.59432e-22	1.93656e-21	-1	PER2
43.0113	-0.899236	0.305103	-2.94732	0.00320542	0.00703716	-1	ATP2A1
142.628	-0.898787	0.157724	-5.69847	1.2089e-08	5.53867e-08	-1	RAB3IL1
29.2768	-0.898039	0.335564	-2.67621	0.007446	0.0152104	-1	SLC29A4
27.9737	-0.898023	0.335632	-2.67562	0.00745918	0.0152301	-1	ZNF385B
1258.43	-0.897398	0.0676869	-13.2581	4.05117e-40	9.46242e-39	-1	PGAP1
1145.7	-0.896522	0.0687407	-13.0421	7.05003e-39	1.58293e-37	-1	SERPINE2
157.118	-0.895283	0.148837	-6.01521	1.79659e-09	8.9978e-09	-1	WDR17
504.548	-0.894771	0.0962602	-9.29534	1.46738e-20	1.57827e-19	-1	TRAF5
2327.79	-0.894122	0.0611751	-14.6158	2.22806e-48	6.5309e-47	-1	POLD2
1031.09	-0.893823	0.0705814	-12.6637	9.39349e-37	1.95751e-35	-1	ALDOC
52.9804	-0.89348	0.254931	-3.50479	0.000456975	0.00117386	-1	NPL
197.817	-0.893328	0.138299	-6.45939	1.05129e-10	5.90859e-10	-1	NMU
367.555	-0.892366	0.104041	-8.57709	9.73027e-18	9.10685e-17	-1	SLC25A10
103.97	-0.892219	0.185835	-4.80115	1.57761e-06	5.75036e-06	-1	CNTNAP2
571.473	-0.891433	0.0916346	-9.72812	2.28778e-22	2.75131e-21	-1	IDH2
1339.78	-0.890859	0.0661185	-13.4737	2.2349e-41	5.43921e-40	-1	AURKB
89.8343	-0.890596	0.198952	-4.47643	7.59028e-06	2.527e-05	-1	TMEM38A
49.2385	-0.889286	0.257506	-3.45345	0.000553457	0.00139853	-1	HHEX
211.476	-0.887187	0.136926	-6.47934	9.21276e-11	5.20417e-10	-1	TESK2
173.981	-0.885893	0.140836	-6.29027	3.16924e-10	1.71195e-09	-1	ARRB1
183.748	-0.885874	0.147161	-6.01975	1.74689e-09	8.76203e-09	-1	ADD2
446.101	-0.885672	0.119856	-7.38949	1.47388e-13	1.05062e-12	-1	GJB2
1044.52	-0.885644	0.0775725	-11.417	3.43955e-30	5.727e-29	-1	BCAT2
455.063	-0.885549	0.0978461	-9.05043	1.4241e-19	1.45877e-18	-1	TYRO3
208.213	-0.885157	0.129042	-6.85945	6.91256e-12	4.3283e-11	-1	SMAD9
412.536	-0.884845	0.0970422	-9.11815	7.6416e-20	7.91888e-19	-1	NINJ1
75.5007	-0.884599	0.219998	-4.02094	5.79672e-05	0.000170815	-1	THNSL1
33.6699	-0.884575	0.312243	-2.83297	0.00461172	0.00981591	-1	ARHGEF6
38.3614	-0.883795	0.298072	-2.96503	0.0030265	0.00667401	-1	PLEKHH2
257.235	-0.88236	0.125085	-7.05409	1.73737e-12	1.14312e-11	-1	CALML4
74.5571	-0.881872	0.219293	-4.02143	5.78456e-05	0.000170532	-1	LOC728392
549.123	-0.880837	0.0908073	-9.70007	3.01296e-22	3.58465e-21	-1	ARL4A
566.098	-0.880789	0.0880784	-10.0001	1.52307e-23	1.92725e-22	-1	MPHOSPH9
5650.79	-0.880036	0.0484841	-18.151	1.26084e-73	6.22807e-72	-1	GLUD1
1242.78	-0.879408	0.0918202	-9.5775	9.94182e-22	1.15601e-20	-1	TTK
4627.9	-0.879359	0.0769843	-11.4226	3.22549e-30	5.3773e-29	-1	FAT2
481.959	-0.879343	0.101082	-8.69931	3.33899e-18	3.18998e-17	-1	MANBA
26.5733	-0.878274	0.344367	-2.5504	0.01076	0.0212576	-1	DUOX2
1330.96	-0.878241	0.0656842	-13.3707	8.97498e-41	2.14515e-39	-1	CCNF
95.6069	-0.878206	0.21123	-4.15759	3.21624e-05	9.85411e-05	-1	GAMT
70.0672	-0.876027	0.21409	-4.09186	4.27934e-05	0.000128863	-1	SDR16C5
4427.31	-0.872968	0.0619128	-14.1	3.79953e-45	1.0258e-43	-1	ALOX15B
45.3621	-0.872464	0.289939	-3.00913	0.00262	0.00583767	-1	RGS17
27.4636	-0.871555	0.365419	-2.38508	0.0170753	0.0322476	-1	CDON
131.829	-0.870206	0.163746	-5.31438	1.07022e-07	4.44243e-07	-1	IRS1
42.1218	-0.869084	0.273242	-3.18064	0.00146949	0.00343173	-1	MNS1
1770.05	-0.868988	0.0686306	-12.6618	9.62406e-37	2.00244e-35	-1	ZMAT3
156.788	-0.868756	0.14698	-5.91071	3.4064e-09	1.65928e-08	-1	CENPM
3961.3	-0.867832	0.0684811	-12.6726	8.39184e-37	1.75152e-35	-1	CCNB1
189.644	-0.865954	0.143059	-6.05313	1.42055e-09	7.17917e-09	-1	DHODH
746.495	-0.865074	0.0793967	-10.8956	1.20987e-27	1.81507e-26	-1	ARHGAP19
87.2221	-0.86466	0.213956	-4.04129	5.31575e-05	0.000157792	-1	SLC9A9
319.096	-0.864026	0.112966	-7.64855	2.03259e-14	1.53677e-13	-1	SNHG4
35.0956	-0.864004	0.317388	-2.72223	0.0064842	0.0134348	-1	FSD1
551.53	-0.863299	0.08935	-9.66199	4.37269e-22	5.17926e-21	-1	TMCO6
207.97	-0.862118	0.137282	-6.2799	3.38795e-10	1.82272e-09	-1	DGAT2
638.621	-0.860825	0.0876189	-9.82465	8.81807e-23	1.08493e-21	-1	SIX5
3280.71	-0.860701	0.0603856	-14.2534	4.26875e-46	1.18362e-44	-1	SNAI2
270.41	-0.860687	0.125032	-6.88374	5.83e-12	3.67461e-11	-1	UGT8
201.103	-0.86063	0.132334	-6.50345	7.84989e-11	4.46456e-10	-1	MCEE
1042.78	-0.859873	0.082004	-10.4857	1.0045e-25	1.39552e-24	-1	RAPGEFL1
93.5976	-0.859326	0.221215	-3.88458	0.000102507	0.000291625	-1	ARHGAP33
685.037	-0.859176	0.0805822	-10.6621	1.53108e-26	2.20281e-25	-1	CERK
654.269	-0.857035	0.087453	-9.79995	1.1264e-22	1.38204e-21	-1	B4GALNT4
1014.94	-0.856943	0.075536	-11.3448	7.86742e-30	1.29062e-28	-1	KREMEN1
849.807	-0.856818	0.0818688	-10.4657	1.24093e-25	1.71327e-24	-1	GCSH
70.2263	-0.854414	0.23968	-3.56482	0.000364113	0.000949005	-1	SNORD44
156.492	-0.854165	0.150567	-5.67298	1.40337e-08	6.38795e-08	-1	PHF7
129.014	-0.853325	0.176525	-4.83401	1.33812e-06	4.92454e-06	-1	IL11RA
71.6032	-0.851664	0.225913	-3.76988	0.000163323	0.000450702	-1	FAM184A
241.619	-0.850301	0.125075	-6.79831	1.05852e-11	6.52076e-11	-1	IFT172
19919.4	-0.849413	0.0610965	-13.9028	6.09141e-44	1.59923e-42	-1	FASN
303.731	-0.849112	0.120519	-7.04546	1.84853e-12	1.21269e-11	-1	TCEA2
226.814	-0.848781	0.132903	-6.38648	1.69743e-10	9.36643e-10	-1	OPLAH
25.0908	-0.847813	0.370277	-2.28967	0.0220402	0.040528	-1	ELL3
119.846	-0.847809	0.170294	-4.9785	6.40791e-07	2.44387e-06	-1	NUDT6
55.1231	-0.847074	0.247881	-3.41726	0.000632552	0.00157954	-1	TMEM229B
74.8884	-0.846408	0.210038	-4.02979	5.5827e-05	0.000165019	-1	ZNF519
2754.54	-0.846128	0.0668907	-12.6494	1.12733e-36	2.34193e-35	-1	COL4A1
230.684	-0.846035	0.129861	-6.51492	7.2727e-11	4.1469e-10	-1	RRAGD
2021.29	-0.844258	0.0670451	-12.5924	2.32541e-36	4.77139e-35	-1	NUSAP1
645.681	-0.842778	0.0825278	-10.212	1.75132e-24	2.30576e-23	-1	EXOSC5
322.882	-0.842557	0.107698	-7.82334	5.14414e-15	4.06202e-14	-1	FAM172A
635.453	-0.84241	0.0819449	-10.2802	8.65446e-25	1.15309e-23	-1	BCS1L
89.9905	-0.841753	0.204361	-4.11895	3.80595e-05	0.00011539	-1	PTX3
65.415	-0.841635	0.230114	-3.65747	0.000254714	0.000682565	-1	ATP6AP1L
7110.39	-0.841305	0.0545441	-15.4243	1.12339e-53	3.84171e-52	-1	CEBPB
158.367	-0.840286	0.147006	-5.716	1.09062e-08	5.01745e-08	-1	RASA3
32.1197	-0.840146	0.327855	-2.56256	0.0103904	0.0206277	-1	LOC644656
1407.6	-0.83971	0.0751341	-11.1762	5.33519e-29	8.43074e-28	-1	KLF9
119.535	-0.839706	0.166865	-5.03225	4.84754e-07	1.87614e-06	-1	COL6A3
70.6282	-0.839469	0.215646	-3.89281	9.90892e-05	0.000282564	-1	TSPAN33
189.382	-0.839282	0.13495	-6.21919	4.99732e-10	2.65429e-09	-1	MXD3
175.709	-0.83796	0.141712	-5.9131	3.3573e-09	1.63656e-08	-1	TIGD1
694.12	-0.837206	0.0899231	-9.31024	1.27544e-20	1.37652e-19	-1	LPAR3
36.4599	-0.836607	0.294044	-2.84518	0.00443864	0.00947626	-1	SNORD49A
1192.04	-0.836093	0.071212	-11.7409	7.86411e-32	1.39103e-30	-1	TOP1MT
419.759	-0.834912	0.100914	-8.27348	1.30105e-16	1.12311e-15	-1	GPR63
67.7413	-0.834829	0.223116	-3.74167	0.000182798	0.000501642	-1	HSD11B1L
1824.46	-0.834442	0.0801454	-10.4116	2.19488e-25	3.00546e-24	-1	DEPDC1
159.865	-0.834415	0.14693	-5.67898	1.35499e-08	6.17827e-08	-1	KCNK5
763.182	-0.834163	0.0785497	-10.6196	2.4172e-26	3.45533e-25	-1	FST
2263.3	-0.833935	0.0588434	-14.1721	1.36323e-45	3.73336e-44	-1	SPAG5
4976.16	-0.83239	0.0576193	-14.4464	2.6423e-47	7.61131e-46	-1	TIPARP
63.225	-0.829232	0.231246	-3.58594	0.000335871	0.000880407	-1	PPP1R32
23972.3	-0.829122	0.0502005	-16.5162	2.80464e-61	1.12329e-59	-1	ALDH1A3
46.0762	-0.828561	0.269348	-3.07618	0.00209672	0.0047525	-1	MAST1
84.2347	-0.828217	0.196663	-4.21135	2.53851e-05	7.87535e-05	-1	ADAM28
27.6683	-0.826969	0.343896	-2.4047	0.0161856	0.0307371	-1	MIR155HG
5985	-0.826261	0.0539522	-15.3147	6.09898e-53	2.02343e-51	-1	TRAP1
64.0499	-0.824806	0.224792	-3.6692	0.000243314	0.000654382	-1	DGCR6
61.6581	-0.824581	0.230348	-3.57972	0.00034396	0.000900195	-1	B3GNTL1
72.4785	-0.824574	0.21176	-3.8939	9.86449e-05	0.000281478	-1	PLCL2
298.394	-0.824374	0.115931	-7.1109	1.15291e-12	7.70358e-12	-1	PXMP4
431.673	-0.824305	0.0986712	-8.35406	6.59564e-17	5.82171e-16	-1	QRFPR
54.2924	-0.824198	0.245131	-3.36228	0.000773017	0.00189726	-1	SLCO5A1
329.024	-0.82411	0.127712	-6.45286	1.09756e-10	6.15825e-10	-1	C14orf93
69.9387	-0.823629	0.229367	-3.59087	0.000329574	0.000866798	-1	PDE2A
131.905	-0.822734	0.16099	-5.11047	3.21363e-07	1.26993e-06	-1	AKR1B10
2727.97	-0.822331	0.0540624	-15.2108	2.99935e-52	9.66238e-51	-1	PLK1
2031.82	-0.82016	0.0598356	-13.7069	9.23232e-43	2.35433e-41	-1	UBE2C
188.988	-0.819856	0.138361	-5.92548	3.11394e-09	1.52294e-08	-1	SV2A
57.509	-0.819487	0.238479	-3.43631	0.000589702	0.00148365	-1	LOC730101
41.9047	-0.819462	0.273794	-2.99299	0.00276261	0.00613776	-1	LOC257396
244.289	-0.819097	0.122318	-6.69643	2.13572e-11	1.28249e-10	-1	PECR
104.356	-0.818387	0.183115	-4.46925	7.84933e-06	2.60803e-05	-1	PKN3
6292.7	-0.818144	0.0508779	-16.0805	3.49364e-58	1.30884e-56	-1	TPX2
664.771	-0.817962	0.0851001	-9.61176	7.13193e-22	8.36575e-21	-1	CENPJ
43.98	-0.817713	0.26842	-3.04639	0.00231606	0.00520723	-1	SESN3
30.3863	-0.81762	0.321525	-2.54294	0.0109924	0.021668	-1	C5
76.005	-0.817491	0.214603	-3.80931	0.000139356	0.000389071	-1	ACACB
1716.12	-0.817234	0.0630462	-12.9625	1.99702e-38	4.41696e-37	-1	BUB1B
195.179	-0.817218	0.147344	-5.54634	2.91716e-08	1.28318e-07	-1	FOXC2
1260.54	-0.81655	0.0750526	-10.8797	1.44041e-27	2.14885e-26	-1	POLH
79.4819	-0.815375	0.213638	-3.81662	0.000135293	0.000378759	-1	HES6
113.598	-0.815245	0.173928	-4.68724	2.7691e-06	9.74445e-06	-1	RPL32P3
341.265	-0.8145	0.110731	-7.35567	1.8997e-13	1.33984e-12	-1	LYRM7
96.338	-0.812351	0.183601	-4.42455	9.66433e-06	3.17236e-05	-1	SALL2
96.9107	-0.812237	0.182571	-4.44889	8.63169e-06	2.84952e-05	-1	COL18A1
346.632	-0.811535	0.104138	-7.79287	6.55043e-15	5.12694e-14	-1	GATA6
24.0383	-0.810496	0.366915	-2.20895	0.0271783	0.0489041	-1	SALL1
115.471	-0.80948	0.172506	-4.69246	2.6994e-06	9.51171e-06	-1	NOD2
3696.44	-0.80853	0.0536067	-15.0826	2.10679e-51	6.65834e-50	-1	METTL9
82.1669	-0.807968	0.199428	-4.05142	5.09084e-05	0.000151633	-1	EVI2B
1787.41	-0.807482	0.0629071	-12.8361	1.0292e-37	2.21038e-36	-1	HJURP
39.0058	-0.807456	0.299403	-2.69688	0.0069992	0.0143901	-1	TMEM200B
288.47	-0.806836	0.111876	-7.21185	5.51951e-13	3.77119e-12	-1	TWIST2
129.027	-0.806345	0.175108	-4.60485	4.1277e-06	1.42104e-05	-1	PALM2
323.031	-0.805433	0.1143	-7.04666	1.83259e-12	1.20282e-11	-1	VSNL1
102.324	-0.804638	0.180296	-4.46288	8.0865e-06	2.68283e-05	-1	A4GALT
5758.11	-0.804618	0.0643378	-12.5061	6.90933e-36	1.3878e-34	-1	NFKBIZ
34.2686	-0.803938	0.310806	-2.58662	0.00969215	0.0193364	-1	SNORD26
567.735	-0.80315	0.087723	-9.15552	5.40961e-20	5.66755e-19	-1	CCDC88C
208.572	-0.802999	0.131139	-6.12327	9.1672e-10	4.7352e-09	-1	GPC4
287.905	-0.802342	0.116103	-6.91059	4.82636e-12	3.06082e-11	-1	CTSH
141.559	-0.80177	0.153556	-5.22135	1.7762e-07	7.20472e-07	-1	GLB1L2
215.894	-0.800769	0.132431	-6.04669	1.47849e-09	7.46072e-09	-1	FAM102B
4063.27	-0.800236	0.0532438	-15.0296	4.69584e-51	1.46671e-49	-1	PROCR
1230.14	-0.800025	0.0989907	-8.08183	6.38037e-16	5.32176e-15	-1	KRT16
791.443	-0.799336	0.0807714	-9.89628	4.32067e-23	5.37545e-22	-1	BACE1
367.799	-0.797342	0.106869	-7.46093	8.59164e-14	6.23431e-13	-1	SAC3D1
607.378	-0.797219	0.0860492	-9.26469	1.95645e-20	2.09079e-19	-1	JPH1
64.7956	-0.796363	0.223194	-3.56802	0.000359682	0.000938764	-1	WIPF1
283.318	-0.79634	0.121136	-6.57393	4.90045e-11	2.84162e-10	-1	STK32C
70.5612	-0.796121	0.216163	-3.68296	0.000230542	0.000621663	-1	BCL2
2542.57	-0.793612	0.0784868	-10.1114	4.91685e-24	6.33585e-23	-1	SNHG3
44.7908	-0.793395	0.268535	-2.95453	0.00313145	0.00688836	-1	NYAP1
499.982	-0.793249	0.0937847	-8.4582	2.7154e-17	2.45527e-16	-1	GPR153
52.7621	-0.79258	0.243642	-3.25306	0.00114171	0.00271667	-1	NMNAT3
2141.87	-0.792545	0.0765393	-10.3547	3.9825e-25	5.40332e-24	-1	DHRS3
1234.14	-0.791597	0.0676988	-11.6929	1.3852e-31	2.43085e-30	-1	RHOBTB3
120.976	-0.79117	0.173354	-4.56389	5.0215e-06	1.70629e-05	-1	GALNT13
3620.46	-0.791135	0.0537753	-14.7119	5.40967e-49	1.61046e-47	-1	TRMT6
444.085	-0.791085	0.0962958	-8.21516	2.11885e-16	1.80801e-15	-1	PDXP
13936.6	-0.790697	0.0500043	-15.8126	2.54819e-56	9.08695e-55	-1	TOMM20
52.2306	-0.790252	0.255112	-3.09767	0.00195051	0.00444796	-1	KCNJ14
250.04	-0.789572	0.119616	-6.60087	4.08745e-11	2.39518e-10	-1	CGREF1
69.9409	-0.789567	0.215771	-3.65928	0.000252924	0.00067804	-1	DQX1
310.955	-0.788983	0.112249	-7.02886	2.08231e-12	1.36336e-11	-1	HAUS7
52.2773	-0.788407	0.245842	-3.20697	0.00134139	0.00315411	-1	CCT6P1
65.5972	-0.788159	0.222667	-3.53962	0.000400698	0.00103769	-1	DUSP9
106.965	-0.787498	0.176452	-4.46297	8.08319e-06	2.6824e-05	-1	TSNARE1
37.0334	-0.787497	0.294888	-2.67049	0.007574	0.0154456	-1	MPP2
310.991	-0.785927	0.120313	-6.53234	6.47496e-11	3.70685e-10	-1	CNTNAP1
29.4117	-0.785117	0.338667	-2.31825	0.0204356	0.0378646	-1	YPEL4
110.716	-0.783345	0.171272	-4.57368	4.79223e-06	1.63463e-05	-1	LHX1
936.371	-0.781746	0.0729793	-10.7119	8.95191e-27	1.29352e-25	-1	CENPH
4456.79	-0.780994	0.0632407	-12.3495	4.89924e-35	9.62314e-34	-1	CENPF
806.47	-0.780741	0.0868854	-8.98588	2.56673e-19	2.58945e-18	-1	DCAKD
320.518	-0.780309	0.111205	-7.01684	2.26948e-12	1.4801e-11	-1	OSGEPL1
841.014	-0.780197	0.101235	-7.70677	1.29038e-14	9.86799e-14	-1	IRS2
610.875	-0.780083	0.09841	-7.92687	2.24743e-15	1.80675e-14	-1	TRIM59
36.2365	-0.779879	0.301405	-2.58748	0.00966822	0.0192916	-1	TRAPPC6A
111.084	-0.779035	0.190836	-4.08223	4.46053e-05	0.000134047	-1	ZNF555
147.421	-0.77847	0.164348	-4.73671	2.17214e-06	7.7688e-06	-1	ACTR3B
28.5442	-0.77802	0.334758	-2.32413	0.0201188	0.0373294	-1	ZNF850
908.17	-0.77786	0.0810199	-9.60085	7.92851e-22	9.28381e-21	-1	SLCO4A1
278.118	-0.777757	0.117617	-6.61262	3.77582e-11	2.22233e-10	-1	LIX1L
84.7755	-0.776717	0.199637	-3.89065	9.99754e-05	0.000284922	-1	HOXA2
111.158	-0.776625	0.181121	-4.28787	1.80392e-05	5.69981e-05	-1	ZNF595
1686.38	-0.776223	0.0621518	-12.4892	8.55623e-36	1.71343e-34	-1	KIF22
956.287	-0.775752	0.0759305	-10.2166	1.67091e-24	2.20207e-23	-1	BCKDHA
37.4002	-0.775677	0.29726	-2.60942	0.0090696	0.0181815	-1	ITGAX
192.235	-0.775104	0.137843	-5.6231	1.87566e-08	8.41712e-08	-1	DIXDC1
281.108	-0.775	0.113222	-6.84498	7.64869e-12	4.76462e-11	-1	FAM13A
90.8233	-0.773667	0.21471	-3.60331	0.000314195	0.000828475	-1	PAPLN
1340.79	-0.773643	0.0684783	-11.2976	1.34797e-29	2.19778e-28	-1	CIT
1437.87	-0.773333	0.0663142	-11.6617	2.00122e-31	3.48437e-30	-1	LMNB1
202.498	-0.772935	0.175606	-4.40154	1.07488e-05	3.50676e-05	-1	MIR205
729.771	-0.772916	0.0789528	-9.78959	1.24802e-22	1.52845e-21	-1	CITED4
559.01	-0.771844	0.0921753	-8.37366	5.58579e-17	4.9566e-16	-1	KIF15
944.934	-0.771255	0.0902847	-8.54247	1.31382e-17	1.21768e-16	-1	LRP1
742.893	-0.771139	0.0775142	-9.94835	2.56402e-23	3.21696e-22	-1	ASB13
450.314	-0.770347	0.0966392	-7.97138	1.56915e-15	1.27686e-14	-1	NEU3
6204.7	-0.769944	0.0614439	-12.5308	5.06216e-36	1.02449e-34	-1	KLF5
86.3086	-0.769612	0.195711	-3.93238	8.41082e-05	0.000242646	-1	PNPLA3
1469.72	-0.769208	0.0834606	-9.21641	3.07201e-20	3.25946e-19	-1	ZNF692
35.4534	-0.769093	0.302425	-2.54309	0.0109878	0.0216654	-1	ZNF573
1144.48	-0.769072	0.0719268	-10.6924	1.10438e-26	1.59406e-25	-1	HTR7
1707.32	-0.768475	0.0686389	-11.1959	4.26979e-29	6.77125e-28	-1	PITX1
175.572	-0.767633	0.153725	-4.99355	5.92807e-07	2.26996e-06	-1	EFS
799.952	-0.766909	0.0795933	-9.63534	5.67041e-22	6.68667e-21	-1	HIP1
86.331	-0.766649	0.209841	-3.65348	0.000258714	0.000693004	-1	ADAMTS13
68.2847	-0.765718	0.218151	-3.51003	0.000448056	0.00115228	-1	CSRNP3
1765.58	-0.765611	0.0674193	-11.356	6.92799e-30	1.13932e-28	-1	LTBP1
926.744	-0.765246	0.0728369	-10.5063	8.08049e-26	1.13203e-24	-1	RNASEH2A
337.029	-0.765016	0.107518	-7.11526	1.11704e-12	7.48642e-12	-1	CD3EAP
757.012	-0.764557	0.0797398	-9.58814	8.96881e-22	1.04652e-20	-1	KLHL24
86.9267	-0.764155	0.200542	-3.81045	0.000138712	0.000387597	-1	SMARCD3
3260.68	-0.763973	0.0554641	-13.7742	3.6446e-43	9.42015e-42	-1	CUL4B
165.213	-0.763481	0.142095	-5.37303	7.74244e-08	3.25129e-07	-1	PDSS1
1014.8	-0.763253	0.07611	-10.0283	1.14477e-23	1.45547e-22	-1	CMBL
1431.4	-0.762849	0.076772	-9.93655	2.88649e-23	3.61362e-22	-1	PHTF2
935.624	-0.761624	0.0741573	-10.2704	9.58282e-25	1.27297e-23	-1	FUT8
12476.8	-0.761546	0.0489468	-15.5587	1.3899e-54	4.82738e-53	-1	CSE1L
1490.68	-0.761311	0.0811001	-9.3873	6.15594e-21	6.77967e-20	-1	TBC1D8
839.783	-0.760063	0.0752009	-10.1071	5.13828e-24	6.60205e-23	-1	SLC37A4
32.0716	-0.75959	0.319152	-2.38002	0.0173116	0.0326661	-1	TAL1
281.438	-0.759343	0.115868	-6.55351	5.62005e-11	3.24338e-10	-1	ZNF691
52.8677	-0.759084	0.263018	-2.88606	0.00390102	0.00841579	-1	EGR3
29.895	-0.758728	0.339275	-2.23632	0.0253309	0.0459396	-1	LOC100289230
124.042	-0.758086	0.164052	-4.62102	3.81853e-06	1.3204e-05	-1	NUDT3
302.486	-0.758015	0.113562	-6.67492	2.47365e-11	1.47479e-10	-1	RNPC3
4090.5	-0.757528	0.0545894	-13.8768	8.75409e-44	2.28928e-42	-1	AURKA
603.533	-0.757478	0.0856503	-8.84385	9.24716e-19	9.1018e-18	-1	ZNF704
138.795	-0.757266	0.156844	-4.82816	1.37801e-06	5.06573e-06	-1	ETV1
264.137	-0.757184	0.117821	-6.42658	1.30507e-10	7.2797e-10	-1	KCTD7
306.234	-0.754921	0.116157	-6.49915	8.07732e-11	4.58609e-10	-1	MGC27345
71.3158	-0.754862	0.215967	-3.49527	0.000473583	0.00121348	-1	ZNF684
462.621	-0.753122	0.0927888	-8.11652	4.79758e-16	4.01665e-15	-1	CC2D2A
1536.57	-0.752609	0.193314	-3.8932	9.89299e-05	0.00028217	-1	MAD2L1
555.326	-0.752393	0.0892987	-8.42557	3.58989e-17	3.21547e-16	-1	KIF18B
120.628	-0.752339	0.168623	-4.46166	8.13259e-06	2.69514e-05	-1	LINC00460
1236.2	-0.750981	0.0817072	-9.19113	3.88738e-20	4.09526e-19	-1	ADARB1
1858.32	-0.750353	0.0866593	-8.65866	4.77358e-18	4.52811e-17	-1	COL16A1
38.4743	-0.75025	0.286303	-2.62047	0.00878085	0.017661	-1	SPRR2E
1046.12	-0.74988	0.0715889	-10.4748	1.12779e-25	1.56193e-24	-1	CD320
398.327	-0.748729	0.237656	-3.15048	0.00163002	0.0037703	-1	ITGB3BP
375.573	-0.748625	0.106607	-7.02229	2.18258e-12	1.42482e-11	-1	ZC3H8
308.208	-0.748549	0.117256	-6.38387	1.72669e-10	9.50819e-10	-1	CROCC
2790.06	-0.748507	0.0623284	-12.0091	3.18336e-33	5.90493e-32	-1	FLRT3
1190.73	-0.748171	0.08496	-8.80615	1.29513e-18	1.26822e-17	-1	NUF2
151.491	-0.747369	0.152786	-4.89162	1.00011e-06	3.73941e-06	-1	LIPT1
236.511	-0.747195	0.147404	-5.06903	3.99846e-07	1.56477e-06	-1	SATB1
377.514	-0.746871	0.102097	-7.31528	2.56843e-13	1.79534e-12	-1	TWIST1
1269.04	-0.746255	0.0742586	-10.0494	9.24138e-24	1.17832e-22	-1	NOA1
11742.8	-0.745234	0.0484507	-15.3813	2.18547e-53	7.39788e-52	-1	RPL13A
625.692	-0.744954	0.0961437	-7.74834	9.31038e-15	7.21303e-14	-1	CNTRL
325.136	-0.744436	0.108713	-6.84769	7.50513e-12	4.67738e-11	-1	POLG2
123.779	-0.74405	0.16853	-4.41495	1.01035e-05	3.30515e-05	-1	SLC22A17
607.164	-0.743645	0.087483	-8.50045	1.88857e-17	1.73231e-16	-1	TIFA
4801.13	-0.743622	0.0514215	-14.4613	2.12711e-47	6.14052e-46	-1	HTRA1
1639.32	-0.741716	0.0714631	-10.379	3.08964e-25	4.20475e-24	-1	NFIX
925.724	-0.739195	0.076254	-9.69385	3.20209e-22	3.80288e-21	-1	CDCA2
320.361	-0.737273	0.12678	-5.81537	6.04985e-09	2.86938e-08	-1	HILPDA
35719.5	-0.736742	0.0521461	-14.1284	2.53807e-45	6.89414e-44	-1	RPLP0
558.003	-0.736295	0.0967589	-7.60958	2.74978e-14	2.05917e-13	-1	PPARGC1B
343.749	-0.736252	0.111031	-6.63106	3.33291e-11	1.96947e-10	-1	FGFR4
424.153	-0.735455	0.0969855	-7.58314	3.37286e-14	2.50886e-13	-1	SFT2D3
1168.23	-0.735217	0.0691869	-10.6265	2.24285e-26	3.20953e-25	-1	MTX3
1477.18	-0.7351	0.0671174	-10.9524	6.46794e-28	9.82494e-27	-1	LETMD1
31.217	-0.734191	0.318202	-2.30731	0.0210373	0.0388554	-1	RASAL1
529.311	-0.734071	0.0882045	-8.32237	8.62215e-17	7.53069e-16	-1	PAAF1
1764.12	-0.733846	0.0713567	-10.2842	8.30384e-25	1.10748e-23	-1	LPCAT4
21211.7	-0.732316	0.0800238	-9.15123	5.6287e-20	5.89246e-19	-1	S100A9
474.427	-0.732182	0.0944095	-7.75539	8.80752e-15	6.83737e-14	-1	RFC5
43.0321	-0.730834	0.286244	-2.55319	0.0106742	0.0211094	-1	LOC100506472
2203.8	-0.730766	0.0668965	-10.9238	8.868e-28	1.33641e-26	-1	CCDC88A
1930.3	-0.730264	0.0582374	-12.5394	4.54199e-36	9.22017e-35	-1	OAF
563.737	-0.72724	0.0878411	-8.27904	1.24171e-16	1.07398e-15	-1	MIS18A
289.76	-0.726807	0.1179	-6.16459	7.0664e-10	3.70313e-09	-1	GLI4
82.7572	-0.72546	0.212492	-3.41405	0.000640041	0.00159735	-1	SNORD80
11977.3	-0.725198	0.0478831	-15.1452	8.15238e-52	2.60739e-50	-1	NAP1L1
737.801	-0.724203	0.0796949	-9.08719	1.01628e-19	1.04665e-18	-1	GPD1L
846.642	-0.723775	0.0771468	-9.38179	6.48629e-21	7.13171e-20	-1	FOXC1
997.5	-0.723403	0.0739652	-9.78032	1.36783e-22	1.67211e-21	-1	CHST11
2197.99	-0.723259	0.0641578	-11.2731	1.78129e-29	2.88663e-28	-1	NCS1
210.321	-0.72263	0.133098	-5.42929	5.65784e-08	2.41159e-07	-1	ANKRD29
304.748	-0.722627	0.113394	-6.37273	1.85693e-10	1.02128e-09	-1	DCUN1D2
131.973	-0.722535	0.1622	-4.45461	8.40477e-06	2.78012e-05	-1	EDNRA
233.049	-0.72229	0.125975	-5.7336	9.83236e-09	4.54538e-08	-1	KREMEN2
9276.76	-0.721925	0.0558137	-12.9345	2.8734e-38	6.32386e-37	-1	EIF4A2
1196.62	-0.72132	0.069519	-10.3759	3.19286e-25	4.34079e-24	-1	TLR2
38.6598	-0.721211	0.289939	-2.48746	0.012866	0.0249518	-1	MILR1
316.331	-0.721148	0.125142	-5.76265	8.28038e-09	3.85464e-08	-1	HSPA12A
138.992	-0.720333	0.162573	-4.43083	9.38719e-06	3.08595e-05	-1	RAB3A
41.3204	-0.718818	0.290463	-2.47473	0.0133337	0.0257651	-1	MAMDC4
453.233	-0.718287	0.101835	-7.05341	1.74586e-12	1.14743e-11	-1	CD14
554.734	-0.717536	0.105538	-6.79884	1.05467e-11	6.50006e-11	-1	WDR27
9507.33	-0.717024	0.0514387	-13.9394	3.65047e-44	9.6792e-43	-1	HNRNPA1
417.809	-0.716056	0.101882	-7.02828	2.09099e-12	1.36838e-11	-1	SLC29A2
395.74	-0.715624	0.100905	-7.09203	1.32154e-12	8.77323e-12	-1	SLC25A19
433.02	-0.715271	0.097922	-7.3045	2.783e-13	1.94126e-12	-1	N4BP3
804.889	-0.715021	0.0817003	-8.75175	2.10065e-18	2.01992e-17	-1	ABHD14B
630.154	-0.714728	0.0868906	-8.22561	1.94202e-16	1.6603e-15	-1	SESN1
32.3019	-0.713704	0.315641	-2.26113	0.0237513	0.0433518	-1	SNORA64
100.996	-0.713444	0.1871	-3.81316	0.000137199	0.000383529	-1	TMEM42
1279.39	-0.713041	0.0695306	-10.2551	1.12307e-24	1.49038e-23	-1	CKAP2L
849.357	-0.712738	0.0768439	-9.27515	1.77369e-20	1.90006e-19	-1	PARVB
180.325	-0.711921	0.14603	-4.87517	1.08716e-06	4.0524e-06	-1	LOC100130899
895.816	-0.710906	0.0914921	-7.77014	7.8401e-15	6.10411e-14	-1	CDKN3
72.7681	-0.710265	0.216322	-3.28338	0.00102571	0.00245733	-1	HERC2P7
37.2865	-0.710223	0.290971	-2.44087	0.014652	0.0280726	-1	THY1
1060.37	-0.709926	0.0719282	-9.86992	5.62096e-23	6.95424e-22	-1	SRPX
1006.22	-0.709522	0.0743005	-9.54937	1.3049e-21	1.50289e-20	-1	TFDP2
126.645	-0.709442	0.195835	-3.62266	0.000291592	0.000773307	-1	HMGN5
205.626	-0.709261	0.152774	-4.64254	3.44148e-06	1.19497e-05	-1	ANKRD18B
615.428	-0.709248	0.0863935	-8.20951	2.22098e-16	1.89152e-15	-1	CEP152
1533.58	-0.708873	0.065013	-10.9036	1.10845e-27	1.6648e-26	-1	NEK2
3967.71	-0.708846	0.0557993	-12.7035	5.65343e-37	1.19115e-35	-1	GALNT1
2136.76	-0.708836	0.0608073	-11.6571	2.11142e-31	3.66666e-30	-1	BIRC5
736.442	-0.708551	0.078409	-9.03661	1.61609e-19	1.65163e-18	-1	HAUS4
78.4238	-0.708444	0.206302	-3.43401	0.000594719	0.0014943	-1	ICAM5
234.383	-0.708059	0.136735	-5.17833	2.23876e-07	9.00977e-07	-1	DLEU1
35.7505	-0.707296	0.297054	-2.38104	0.017264	0.0325856	-1	TCEANC
183.257	-0.706671	0.140071	-5.04509	4.53319e-07	1.76215e-06	-1	ATXN7L2
7248.9	-0.706557	0.0515241	-13.7131	8.4721e-43	2.1646e-41	-1	LARS
2107.32	-0.706176	0.0694618	-10.1664	2.80076e-24	3.65633e-23	-1	CENPE
1415.07	-0.706085	0.0635722	-11.1068	1.16228e-28	1.8109e-27	-1	ECI2
274.427	-0.706067	0.120939	-5.83822	5.27608e-09	2.51979e-08	-1	KRTCAP3
1257.4	-0.705547	0.0665956	-10.5945	3.16026e-26	4.49823e-25	-1	SHMT1
252.959	-0.704776	0.11797	-5.97419	2.31241e-09	1.14479e-08	-1	GPR155
3420.39	-0.703775	0.148302	-4.74555	2.07943e-06	7.4532e-06	-1	HIPK2
224.011	-0.703751	0.128285	-5.48585	4.11488e-08	1.78472e-07	-1	ZRANB3
32.384	-0.703239	0.317491	-2.21499	0.0267609	0.0482377	-1	SRGN
1652.14	-0.703199	0.0651619	-10.7916	3.77287e-27	5.54783e-26	-1	MCM2
481.235	-0.700939	0.0937798	-7.4743	7.76147e-14	5.65345e-13	-1	ZNF74
54.0037	-0.70066	0.261305	-2.68139	0.00733176	0.0149975	-1	SNORD29
1312.03	-0.700408	0.0730678	-9.58573	9.18047e-22	1.06934e-20	-1	RIN1
911.901	-0.700394	0.0745085	-9.40018	5.44672e-21	6.02846e-20	-1	PFAS
97.6512	-0.700009	0.18117	-3.86382	0.000111627	0.00031649	-1	LOC100133091
5860.79	-0.69965	0.0478924	-14.6088	2.46872e-48	7.22048e-47	-1	LTA4H
253.496	-0.699139	0.121074	-5.7745	7.71812e-09	3.60675e-08	-1	CERS4
140.799	-0.698909	0.174845	-3.9973	6.40678e-05	0.000187755	-1	DDX12P
1806.15	-0.698757	0.0628867	-11.1114	1.10472e-28	1.72525e-27	-1	C20orf27
1724.06	-0.698343	0.0625985	-11.1559	6.70009e-29	1.05501e-27	-1	CAMLG
318.841	-0.698226	0.113146	-6.17099	6.7863e-10	3.56474e-09	-1	COQ3
41.4386	-0.69771	0.280573	-2.48673	0.0128923	0.0249956	-1	HOXC11
39.4729	-0.697704	0.285446	-2.44426	0.0145149	0.0278379	-1	WNK2
4609.41	-0.697274	0.0534595	-13.043	6.96269e-39	1.56838e-37	-1	SEC14L2
703.857	-0.695532	0.0790873	-8.79447	1.43718e-18	1.3991e-17	-1	KLF11
6373.49	-0.695522	0.0555517	-12.5203	5.78304e-36	1.16508e-34	-1	CCNG1
2658.22	-0.694889	0.206248	-3.36919	0.000753903	0.00185684	-1	FOSB
218.054	-0.694517	0.127453	-5.44921	5.05937e-08	2.17107e-07	-1	ZNF689
925.085	-0.694247	0.080586	-8.61498	6.99523e-18	6.58866e-17	-1	DDB2
187.447	-0.69418	0.138937	-4.99638	5.84168e-07	2.2401e-06	-1	GSTA4
82.2947	-0.694001	0.204632	-3.39146	0.000695208	0.00172566	-1	KIAA1211
588.213	-0.693971	0.095797	-7.24418	4.35063e-13	2.99249e-12	-1	DSCC1
332.164	-0.691502	0.104894	-6.59238	4.3282e-11	2.52738e-10	-1	ZP3
1272	-0.691293	0.0736521	-9.38592	6.23676e-21	6.86301e-20	-1	TUB
4120.17	-0.691204	0.0538391	-12.8383	1e-37	2.15113e-36	-1	SLC6A15
360.962	-0.690972	0.111759	-6.18268	6.30234e-10	3.32362e-09	-1	NUAK1
5887.74	-0.690802	0.0492908	-14.0148	1.26539e-44	3.38206e-43	-1	IMPDH2
1705.9	-0.690693	0.0621994	-11.1045	1.19293e-28	1.85432e-27	-1	PPP2R5D
284.234	-0.690384	0.126475	-5.45867	4.79704e-08	2.06248e-07	-1	AMN1
79.4721	-0.689378	0.217931	-3.16328	0.00156	0.0036228	-1	SNORD104
569.398	-0.688392	0.0861123	-7.99412	1.30504e-15	1.06716e-14	-1	NT5C
1368.64	-0.688041	0.0868724	-7.92014	2.3725e-15	1.90157e-14	-1	ABCA2
414.639	-0.687766	0.108724	-6.3258	2.51927e-10	1.37029e-09	-1	NEIL3
740.427	-0.687493	0.0885282	-7.76581	8.11257e-15	6.3052e-14	-1	ARL4D
120.758	-0.687187	0.166132	-4.1364	3.52801e-05	0.00010728	-1	CENPP
705.459	-0.687096	0.0797015	-8.62087	6.64492e-18	6.26756e-17	-1	AGBL5
231.349	-0.687089	0.133271	-5.15557	2.52854e-07	1.01028e-06	-1	SCAI
3588.09	-0.686911	0.0534946	-12.8408	9.69069e-38	2.08796e-36	-1	RAB27B
108.116	-0.686004	0.172609	-3.97431	7.05822e-05	0.000205536	-1	DKFZP586I1420
6898.91	-0.685631	0.047336	-14.4843	1.52166e-47	4.41182e-46	-1	EIF3L
178.652	-0.685423	0.146314	-4.6846	2.80505e-06	9.86315e-06	-1	ABCG1
319.147	-0.684811	0.112151	-6.10615	1.02063e-09	5.24757e-09	-1	SEMA4G
326.605	-0.684577	0.107777	-6.35178	2.12835e-10	1.16288e-09	-1	FAM117A
521.224	-0.683179	0.0893091	-7.6496	2.01602e-14	1.52511e-13	-1	MBTD1
388.33	-0.682842	0.099199	-6.88355	5.83781e-12	3.67678e-11	-1	DLG4
1764.98	-0.682602	0.0721623	-9.45926	3.1012e-21	3.49036e-20	-1	DUT
995.206	-0.68116	0.0715254	-9.52333	1.67713e-21	1.91999e-20	-1	MLST8
95.8746	-0.679515	0.191343	-3.55128	0.000383358	0.00099588	-1	MCM3AP-AS1
2079.21	-0.679212	0.0625268	-10.8627	1.73488e-27	2.5795e-26	-1	TYMS
588.518	-0.678993	0.0890068	-7.62855	2.37403e-14	1.78883e-13	-1	GAL
1136.09	-0.678414	0.0702283	-9.66013	4.45301e-22	5.26973e-21	-1	SLC25A15
1432.59	-0.67829	0.0703879	-9.63645	5.6094e-22	6.62059e-21	-1	PRSS12
3413.46	-0.678077	0.0539406	-12.5708	3.05632e-36	6.24229e-35	-1	CDC20
228.941	-0.677975	0.126266	-5.36944	7.89832e-08	3.31466e-07	-1	KLK9
310.833	-0.677763	0.111819	-6.06126	1.35063e-09	6.8414e-09	-1	BCL11A
106.009	-0.677003	0.18865	-3.58867	0.000332372	0.000873124	-1	APBB1
4657.93	-0.67656	0.055305	-12.2333	2.06483e-34	4.00271e-33	-1	MKNK2
372.635	-0.676483	0.102703	-6.58677	4.49509e-11	2.62253e-10	-1	CRTC1
172.874	-0.675737	0.144509	-4.67608	2.92413e-06	1.02683e-05	-1	SLC27A5
1402.2	-0.675424	0.0889105	-7.59667	3.03843e-14	2.27023e-13	-1	ARHGEF4
971.727	-0.674568	0.0743322	-9.07504	1.13631e-19	1.16577e-18	-1	ELFN2
467.24	-0.674211	0.105592	-6.38508	1.71306e-10	9.44486e-10	-1	THYN1
45.5451	-0.674074	0.269455	-2.50162	0.0123626	0.0240737	-1	LINC00115
1041.98	-0.673502	0.0764443	-8.81037	1.24736e-18	1.22324e-17	-1	RFC4
1529.2	-0.673087	0.0642127	-10.4821	1.0435e-25	1.44819e-24	-1	POLD1
1144.21	-0.673085	0.0685674	-9.8164	9.56994e-23	1.17635e-21	-1	ARRDC4
565.373	-0.672322	0.101069	-6.65212	2.88901e-11	1.714e-10	-1	ENGASE
3281.28	-0.671012	0.0584787	-11.4745	1.77258e-30	2.97744e-29	-1	PTTG1
372.707	-0.670369	0.104699	-6.40283	1.52522e-10	8.4511e-10	-1	FAHD2B
2012.97	-0.670273	0.0790545	-8.47862	2.27881e-17	2.07174e-16	-1	PYGO2
953.784	-0.669907	0.0913341	-7.33468	2.22244e-13	1.56004e-12	-1	LTB4R
313.159	-0.669456	0.108413	-6.17506	6.61368e-10	3.47955e-09	-1	MAPK12
993.86	-0.668794	0.0955424	-6.99998	2.56e-12	1.66307e-11	-1	GGH
86.2191	-0.668652	0.200471	-3.33541	0.000851741	0.00207331	-1	UAP1L1
871.886	-0.66831	0.0780724	-8.56013	1.12739e-17	1.04926e-16	-1	TTC39C
780.08	-0.667898	0.0768249	-8.69376	3.50634e-18	3.34507e-17	-1	ABCC4
2696.89	-0.667744	0.0649929	-10.2741	9.21935e-25	1.22713e-23	-1	SLC5A3
192.199	-0.66768	0.137589	-4.85271	1.21783e-06	4.51423e-06	-1	CNKSR3
3005.19	-0.667521	0.0633581	-10.5357	5.91556e-26	8.34876e-25	-1	RNF44
2964.91	-0.667415	0.0578307	-11.5408	8.21211e-31	1.39345e-29	-1	SERPINA1
955.912	-0.667194	0.0755111	-8.83571	9.94624e-19	9.78267e-18	-1	ZNF581
1083.32	-0.666836	0.0910144	-7.32671	2.35868e-13	1.65393e-12	-1	POLR3G
1102.89	-0.6668	0.0693177	-9.61947	6.61714e-22	7.76873e-21	-1	LIG1
1159.55	-0.666791	0.0685488	-9.72724	2.30764e-22	2.77271e-21	-1	TGIF2
736.136	-0.666005	0.0840262	-7.92616	2.26032e-15	1.81492e-14	-1	FRAS1
136.313	-0.665797	0.158483	-4.20108	2.6565e-05	8.21653e-05	-1	TCP11L2
88.443	-0.665503	0.196234	-3.39138	0.000695423	0.00172588	-1	ZNF383
105.421	-0.665065	0.180368	-3.68728	0.000226667	0.000611832	-1	ANKRD16
5807.32	-0.664747	0.0502715	-13.2231	6.45129e-40	1.49636e-38	-1	FBL
794.561	-0.664564	0.0820255	-8.10192	5.40969e-16	4.52345e-15	-1	TRMT5
48.8138	-0.664247	0.257887	-2.57573	0.0100029	0.0198999	-1	SCAMP5
2561.44	-0.664215	0.068475	-9.7001	3.01197e-22	3.58465e-21	-1	SOX7
461.615	-0.663298	0.0953012	-6.96002	3.40227e-12	2.19102e-11	-1	TAF5
534.645	-0.661746	0.0961138	-6.88502	5.77776e-12	3.64453e-11	-1	PLD1
5808.07	-0.661354	0.0525599	-12.5829	2.62292e-36	5.37356e-35	-1	EFEMP1
305.718	-0.659637	0.113016	-5.83667	5.32543e-09	2.54025e-08	-1	FOXO3B
152.297	-0.659282	0.154468	-4.26808	1.97159e-05	6.1929e-05	-1	ZNF862
2800.07	-0.658117	0.201607	-3.26435	0.00109715	0.00261954	-1	SLC2A3
39.9406	-0.658116	0.287549	-2.28871	0.0220961	0.0406141	-1	FAM13A-AS1
302.405	-0.657919	0.112677	-5.839	5.25137e-09	2.51031e-08	-1	PAX9
117.799	-0.657742	0.183317	-3.588	0.000333227	0.000875196	-1	TSPAN12
35.2527	-0.657237	0.29791	-2.20616	0.0273729	0.049221	-1	SIRT4
156.778	-0.656545	0.181254	-3.62224	0.000292058	0.000774098	-1	SNORD47
48.541	-0.65604	0.266007	-2.46625	0.0136535	0.0263184	-1	KCND1
936.247	-0.654073	0.0728332	-8.98042	2.69733e-19	2.71709e-18	-1	MANEA
49.4168	-0.653407	0.260561	-2.50769	0.0121523	0.023709	-1	GPR156
881.228	-0.652723	0.0755808	-8.63609	5.81683e-18	5.49816e-17	-1	FHDC1
791.102	-0.651816	0.0790807	-8.24241	1.68772e-16	1.44939e-15	-1	TCFL5
313.715	-0.6518	0.109214	-5.96808	2.40058e-09	1.18624e-08	-1	PARP16
2720.15	-0.651677	0.0881735	-7.39085	1.45895e-13	1.04053e-12	-1	CDK1
2917.37	-0.651564	0.0539292	-12.0818	1.31726e-33	2.4849e-32	-1	BUB1
249.613	-0.651307	0.121728	-5.35049	8.77143e-08	3.66608e-07	-1	TXNDC16
232.547	-0.651204	0.122647	-5.30958	1.09878e-07	4.54553e-07	-1	HSD17B11
227.797	-0.651162	0.136467	-4.77157	1.82792e-06	6.61754e-06	-1	CCDC138
1813.65	-0.65021	0.0668942	-9.71999	2.47809e-22	2.96681e-21	-1	FAM126A
44.2864	-0.650092	0.271208	-2.39702	0.0165289	0.0313178	-1	BMPR1B
175.115	-0.64963	0.148777	-4.36646	1.26274e-05	4.07678e-05	-1	RFX2
2226.07	-0.64962	0.0599316	-10.8393	2.2406e-27	3.32402e-26	-1	PIK3R1
622.144	-0.649595	0.0868771	-7.47717	7.59403e-14	5.53451e-13	-1	MTHFR
2415.79	-0.649358	0.0636374	-10.204	1.90219e-24	2.497e-23	-1	DOCK9
506.605	-0.648942	0.0931229	-6.96866	3.19964e-12	2.06452e-11	-1	SLC9B2
72.3797	-0.648499	0.22523	-2.87927	0.00398593	0.00858118	-1	GAL3ST4
239.261	-0.647737	0.128403	-5.04457	4.54536e-07	1.76585e-06	-1	EPHX2
61.0886	-0.647176	0.248691	-2.60233	0.00925928	0.0185366	-1	ZNF556
1828.05	-0.646434	0.0938122	-6.89073	5.55082e-12	3.50859e-11	-1	MZT1
1323.2	-0.646335	0.0708497	-9.12262	7.33316e-20	7.61108e-19	-1	NPM3
21467.8	-0.646193	0.0572869	-11.2799	1.64871e-29	2.67831e-28	-1	PHLDA1
2032.82	-0.645932	0.0636174	-10.1534	3.20039e-24	4.1602e-23	-1	TACC3
422.757	-0.645431	0.0961988	-6.70935	1.95498e-11	1.1782e-10	-1	KITLG
364.988	-0.644509	0.102226	-6.30474	2.88674e-10	1.56443e-09	-1	LRP4
228.483	-0.644498	0.139652	-4.61503	3.93037e-06	1.35661e-05	-1	PARPBP
1875.06	-0.643697	0.0591932	-10.8745	1.52469e-27	2.27204e-26	-1	BOP1
3308.2	-0.64347	0.0532182	-12.0912	1.17627e-33	2.22839e-32	-1	MCM7
628.534	-0.642696	0.100615	-6.38768	1.68427e-10	9.29763e-10	-1	FBXO5
170.796	-0.642013	0.141874	-4.52522	6.03316e-06	2.02783e-05	-1	PABPC4L
92.4966	-0.641781	0.194433	-3.30078	0.000964167	0.002324	-1	INTU
861.226	-0.641543	0.0867546	-7.39491	1.41502e-13	1.00975e-12	-1	PCSK6
188.916	-0.641483	0.135699	-4.72724	2.27589e-06	8.11592e-06	-1	ZNF566
329.684	-0.640567	0.107705	-5.94744	2.72372e-09	1.33856e-08	-1	DCPS
135.911	-0.640429	0.156759	-4.08545	4.39915e-05	0.000132292	-1	SLITRK5
80.6863	-0.638866	0.203066	-3.1461	0.00165464	0.00382128	-1	ZCWPW1
78.4785	-0.638746	0.210104	-3.04014	0.00236466	0.00531114	-1	ZNF354C
42.7235	-0.638126	0.270946	-2.35518	0.0185137	0.0346502	-1	SLC1A1
2965.82	-0.637766	0.0545761	-11.6858	1.50649e-31	2.63331e-30	-1	SORD
839.368	-0.636828	0.0793362	-8.02695	9.99279e-16	8.23695e-15	-1	SLC29A1
1728.61	-0.636506	0.0833808	-7.63372	2.28077e-14	1.72051e-13	-1	KAT2A
376.006	-0.635717	0.0996408	-6.38009	1.76984e-10	9.74177e-10	-1	NUBPL
72.343	-0.635508	0.218555	-2.90777	0.0036401	0.00790556	-1	IL18BP
249.853	-0.635451	0.123373	-5.15066	2.59571e-07	1.03464e-06	-1	IFT122
523.786	-0.635423	0.0922448	-6.88844	5.64075e-12	3.56206e-11	-1	RPUSD4
4825.58	-0.635323	0.0578595	-10.9805	4.74545e-28	7.24972e-27	-1	OSBP2
18118.1	-0.634842	0.0444065	-14.2962	2.31242e-46	6.47915e-45	-1	MYO1B
662.076	-0.633376	0.0914817	-6.92352	4.40548e-12	2.8086e-11	-1	SMOX
1992.59	-0.63332	0.0606481	-10.4425	1.58505e-25	2.17711e-24	-1	VHL
160.281	-0.632475	0.149169	-4.23998	2.23537e-05	6.96405e-05	-1	ZNF8
2022.18	-0.632308	0.0660305	-9.57599	1.0089e-21	1.1721e-20	-1	MRPL30
74.9809	-0.632051	0.216638	-2.91754	0.00352804	0.00767969	-1	FKBP1B
52.3023	-0.631408	0.247573	-2.55039	0.0107603	0.0212576	-1	P2RY11
2078.61	-0.631204	0.0773969	-8.15542	3.47967e-16	2.92612e-15	-1	ESD
95.1666	-0.631041	0.190429	-3.31379	0.000920422	0.00222506	-1	NUDT8
104.26	-0.630686	0.183457	-3.43779	0.000586473	0.00147687	-1	ZNF391
1115.96	-0.630604	0.0758351	-8.31547	9.13907e-17	7.97695e-16	-1	SNRNP48
2489.32	-0.629559	0.0582343	-10.8108	3.05987e-27	4.52433e-26	-1	RACGAP1
263.242	-0.629024	0.127411	-4.93695	7.93543e-07	2.99891e-06	-1	RAC3
683.785	-0.627995	0.0955644	-6.57143	4.98328e-11	2.88464e-10	-1	EZH1
1388.52	-0.627054	0.0715091	-8.76886	1.80482e-18	1.74174e-17	-1	ZNF516
455.555	-0.626467	0.113005	-5.54371	2.96137e-08	1.30134e-07	-1	PPP1R12B
973.217	-0.626404	0.0801733	-7.81312	5.57897e-15	4.39237e-14	-1	IGFBP4
1532.5	-0.625643	0.0676414	-9.24941	2.2574e-20	2.40471e-19	-1	GALNT11
4443.13	-0.625604	0.0632735	-9.8873	4.72623e-23	5.86906e-22	-1	CAD
74.9398	-0.62559	0.2075	-3.01489	0.00257069	0.00574004	-1	ABCA1
70.6211	-0.625361	0.228046	-2.74226	0.00610176	0.0127056	-1	LRP5L
3888.76	-0.62535	0.0572725	-10.9189	9.36736e-28	1.40848e-26	-1	NUDT21
454.516	-0.624851	0.0980842	-6.37056	1.88344e-10	1.03543e-09	-1	SRD5A1
297.114	-0.624671	0.110929	-5.63128	1.78876e-08	8.04069e-08	-1	PTGR2
2737.53	-0.624425	0.0542588	-11.5083	1.19848e-30	2.02331e-29	-1	RCC1
849.004	-0.623987	0.0779613	-8.00381	1.20625e-15	9.88798e-15	-1	SNHG7
7203.46	-0.623232	0.0484874	-12.8535	8.22117e-38	1.77996e-36	-1	PPP1CC
205.96	-0.62318	0.128165	-4.86233	1.16012e-06	4.30748e-06	-1	HAUS8
1256.63	-0.622847	0.076478	-8.14414	3.82003e-16	3.21031e-15	-1	SOX4
1599.25	-0.622611	0.0785	-7.93136	2.16759e-15	1.74361e-14	-1	MPHOSPH6
61.4912	-0.621827	0.22468	-2.76761	0.00564685	0.0118304	-1	ZNF876P
2644.15	-0.62167	0.0567474	-10.955	6.28609e-28	9.55958e-27	-1	BZW2
818.143	-0.62082	0.0780507	-7.95406	1.80493e-15	1.46159e-14	-1	HACL1
50.2463	-0.620778	0.263173	-2.35882	0.018333	0.034336	-1	IVD
2653.31	-0.620686	0.0687625	-9.02652	1.77212e-19	1.80832e-18	-1	PTPRU
2054.5	-0.620668	0.0657996	-9.4327	3.99659e-21	4.46419e-20	-1	BTBD2
104.253	-0.620306	0.177007	-3.50441	0.000457623	0.0011753	-1	LRFN1
614.225	-0.620217	0.0871174	-7.11933	1.08456e-12	7.28161e-12	-1	ISOC2
587.006	-0.620014	0.0869232	-7.13289	9.82843e-13	6.61027e-12	-1	SH3BP2
49289.9	-0.61821	0.0430541	-14.3589	9.36876e-47	2.65289e-45	-1	RPL4
54.963	-0.617685	0.249953	-2.47121	0.0134657	0.025994	-1	APLP1
595.244	-0.617568	0.083288	-7.41485	1.21761e-13	8.72607e-13	-1	TAF4B
1892.29	-0.617387	0.0658107	-9.38125	6.51951e-21	7.16233e-20	-1	FBXO22
665.004	-0.616964	0.0822097	-7.50476	6.154e-14	4.50719e-13	-1	PDCD2L
696.13	-0.616769	0.0796046	-7.7479	9.3426e-15	7.2317e-14	-1	TRIM65
235.706	-0.616642	0.125957	-4.89566	9.79757e-07	3.67154e-06	-1	LAGE3
2534.49	-0.615463	0.0794724	-7.74436	9.60658e-15	7.42311e-14	-1	NEDD9
42.7881	-0.614807	0.273331	-2.24931	0.0244925	0.0445947	-1	IGFBP7
386.767	-0.614515	0.0981929	-6.25824	3.89355e-10	2.08547e-09	-1	ST3GAL2
472.345	-0.6145	0.0912918	-6.73116	1.68321e-11	1.01994e-10	-1	DCXR
2472.65	-0.613519	0.0673622	-9.10777	8.40939e-20	8.70101e-19	-1	JARID2
191.013	-0.613474	0.14306	-4.28822	1.80107e-05	5.69349e-05	-1	PPM1M
1164.04	-0.613365	0.068214	-8.99177	2.4327e-19	2.45609e-18	-1	CDCA8
237.791	-0.612569	0.120877	-5.0677	4.02648e-07	1.57481e-06	-1	KLHL13
947.122	-0.612024	0.0907129	-6.74683	1.51112e-11	9.18587e-11	-1	DBF4
116.695	-0.61125	0.171604	-3.56199	0.000368052	0.000958358	-1	CNNM1
3330.3	-0.610996	0.0521368	-11.7191	1.0175e-31	1.79502e-30	-1	PRC1
583.224	-0.610235	0.0879226	-6.9406	3.90442e-12	2.50232e-11	-1	HDAC5
4997.44	-0.609709	0.0541239	-11.2651	1.95204e-29	3.15568e-28	-1	STOM
812.905	-0.609666	0.0768035	-7.938	2.05472e-15	1.65882e-14	-1	STX10
610.262	-0.609133	0.0851522	-7.15345	8.46206e-13	5.71146e-12	-1	PPIH
210.925	-0.609022	0.129563	-4.70059	2.59405e-06	9.15746e-06	-1	MMAA
2943.81	-0.608103	0.0582225	-10.4445	1.55313e-25	2.13767e-24	-1	RBL2
302.117	-0.607922	0.110996	-5.47697	4.3266e-08	1.86865e-07	-1	CTU1
877.866	-0.607673	0.0791894	-7.67366	1.67153e-14	1.2704e-13	-1	MXD4
439.779	-0.607387	0.099776	-6.08751	1.14683e-09	5.85129e-09	-1	SH3RF2
85.5384	-0.60706	0.195873	-3.09925	0.00194011	0.00442993	-1	PTP4A3
441.708	-0.60678	0.0971311	-6.24702	4.18354e-10	2.23362e-09	-1	SEZ6L2
2709.27	-0.60668	0.0635344	-9.54885	1.31146e-21	1.50914e-20	-1	TARBP1
510.629	-0.606531	0.0917805	-6.60849	3.88248e-11	2.2831e-10	-1	ORC1
43.3197	-0.606202	0.268907	-2.25432	0.0241759	0.0440545	-1	AMIGO1
774.253	-0.605603	0.0782135	-7.74295	9.71387e-15	7.50167e-14	-1	FOXO1
1644.67	-0.605261	0.0684105	-8.84749	8.95091e-19	8.81671e-18	-1	PSIP1
618.005	-0.605169	0.0908959	-6.65782	2.77917e-11	1.65104e-10	-1	ACAP3
236.739	-0.605112	0.127743	-4.73694	2.16969e-06	7.76213e-06	-1	EHHADH
55.8217	-0.604293	0.242823	-2.48862	0.012824	0.0248777	-1	SPIN2B
46.6098	-0.604238	0.26366	-2.29173	0.021921	0.0403312	-1	HOXA10
326.37	-0.604051	0.113764	-5.30969	1.09814e-07	4.54553e-07	-1	GDPD1
1243.92	-0.603795	0.0733685	-8.22963	1.87792e-16	1.60757e-15	-1	MXD1
581.776	-0.603453	0.0887242	-6.80145	1.03574e-11	6.38872e-11	-1	MAP3K5
1680.97	-0.603372	0.0619613	-9.7379	2.0781e-22	2.50594e-21	-1	FADS1
58.2876	-0.602129	0.247458	-2.43325	0.0149639	0.0286209	-1	ACBD7
100.373	-0.601312	0.190339	-3.15916	0.00158225	0.00366871	-1	CTSK
3890.1	-0.600852	0.0515893	-11.6468	2.3812e-31	4.12443e-30	-1	TTLL12
2586.96	-0.600816	0.0633471	-9.48451	2.43524e-21	2.75945e-20	-1	INCENP
42.8148	-0.60059	0.27286	-2.20109	0.0277294	0.0498084	-1	SNORD110
327.87	-0.600331	0.109248	-5.49513	3.90423e-08	1.69722e-07	-1	NGFR
181.921	-0.599233	0.139229	-4.30395	1.67777e-05	5.33153e-05	-1	LEF1
4376.01	-0.599093	0.0508703	-11.7769	5.13675e-32	9.1345e-31	-1	PFKM
304.818	-0.598583	0.116208	-5.15096	2.59154e-07	1.03329e-06	-1	DEPDC7
5971.76	-0.598571	0.0681561	-8.78236	1.60077e-18	1.55382e-17	-1	PRKDC
1144.61	-0.598498	0.0671345	-8.91492	4.88187e-19	4.84806e-18	-1	ACAT1
310.043	-0.598026	0.110655	-5.40444	6.50124e-08	2.75086e-07	-1	GSTM3
207.373	-0.597883	0.131758	-4.53772	5.68662e-06	1.91715e-05	-1	MBNL3
636.531	-0.59649	0.0862641	-6.9147	4.68851e-12	2.98191e-11	-1	ZNF277
74.2384	-0.595728	0.217177	-2.74306	0.006087	0.0126788	-1	ZNF785
1590.69	-0.59543	0.0632821	-9.40912	5.00288e-21	5.55103e-20	-1	GOLIM4
101.517	-0.595278	0.192484	-3.0926	0.00198411	0.00451803	-1	NSUN5P2
438.661	-0.595243	0.0939281	-6.33723	2.33935e-10	1.27607e-09	-1	FBXO17
3219.55	-0.595111	0.0634809	-9.37465	6.94031e-21	7.60582e-20	-1	NRIP1
29876.2	-0.595009	0.0483211	-12.3137	7.64831e-35	1.49568e-33	-1	S100A14
30553.5	-0.594864	0.0502305	-11.8427	2.34816e-32	4.20934e-31	-1	ITGA6
416.586	-0.594601	0.0987742	-6.0198	1.74633e-09	8.76203e-09	-1	FAM216A
339.902	-0.594333	0.109704	-5.41763	6.03954e-08	2.56608e-07	-1	SHANK3
417.918	-0.594291	0.0988594	-6.01148	1.83842e-09	9.20039e-09	-1	ANK3
321.057	-0.593003	0.107003	-5.54192	2.99168e-08	1.31336e-07	-1	NUDT1
116.211	-0.592722	0.190067	-3.11849	0.00181781	0.00416709	-1	CELSR3
556.085	-0.592698	0.0929424	-6.37704	1.80538e-10	9.93332e-10	-1	CEP44
1045.77	-0.592608	0.0694739	-8.52994	1.46422e-17	1.35331e-16	-1	TMEM161A
2029.97	-0.592421	0.0637478	-9.2932	1.49717e-20	1.60901e-19	-1	SUGP2
25398.5	-0.592421	0.052745	-11.2318	2.84609e-29	4.58434e-28	-1	ATP1A1
207.627	-0.592228	0.140711	-4.20884	2.5669e-05	7.95786e-05	-1	DUSP2
199.576	-0.592207	0.138972	-4.26133	2.03215e-05	6.36665e-05	-1	SLC9A3R2
188.631	-0.591567	0.136358	-4.33834	1.43562e-05	4.60371e-05	-1	EME1
962.521	-0.590386	0.072684	-8.12265	4.56122e-16	3.82357e-15	-1	C8orf33
1644.69	-0.589286	0.0669184	-8.80604	1.29649e-18	1.26862e-17	-1	CDCA7L
176.043	-0.58918	0.141392	-4.16698	3.0866e-05	9.47651e-05	-1	ZNF836
1748.02	-0.589	0.061051	-9.64767	5.02853e-22	5.94552e-21	-1	PLEK2
307.687	-0.588565	0.110837	-5.31021	1.09499e-07	4.53538e-07	-1	PPOX
58.5012	-0.588195	0.234906	-2.50396	0.0122813	0.0239223	-1	LOC100506730
5977.64	-0.587168	0.0485514	-12.0937	1.13989e-33	2.16562e-32	-1	RBMX
366.941	-0.586752	0.101383	-5.78748	7.14517e-09	3.35546e-08	-1	BEND3
1185.31	-0.586715	0.0869381	-6.74864	1.49232e-11	9.09233e-11	-1	NTPCR
184.553	-0.586239	0.134743	-4.3508	1.35643e-05	4.36342e-05	-1	OCEL1
58.697	-0.58546	0.256252	-2.2847	0.0223304	0.040977	-1	CRNDE
491.371	-0.58519	0.0932188	-6.27759	3.43857e-10	1.84846e-09	-1	ZNF529
1631.84	-0.585012	0.0670205	-8.72885	2.57279e-18	2.46504e-17	-1	PEX5
967.61	-0.584959	0.0730926	-8.00299	1.21431e-15	9.94798e-15	-1	POLR1E
1016.36	-0.5847	0.0720335	-8.11706	4.7762e-16	4.00127e-15	-1	RAVER2
3435.17	-0.584465	0.0603794	-9.67988	3.67163e-22	4.35663e-21	-1	MKI67
1575.42	-0.583902	0.0656482	-8.89441	5.87281e-19	5.81914e-18	-1	GRAMD1A
188.074	-0.583828	0.136623	-4.27328	1.92617e-05	6.05595e-05	-1	ANPEP
3361.72	-0.582834	0.0541397	-10.7654	5.01557e-27	7.33472e-26	-1	CLNS1A
2639.05	-0.582513	0.0589583	-9.88009	5.07885e-23	6.28938e-22	-1	NCAPD3
2823.37	-0.582433	0.0612199	-9.51379	1.83833e-21	2.09733e-20	-1	MTA1
133.97	-0.581555	0.156895	-3.70666	0.00021001	0.000569985	-1	CKMT1A
232.682	-0.580542	0.12216	-4.75229	2.01121e-06	7.23396e-06	-1	LRP3
378.941	-0.58036	0.100838	-5.7554	8.64377e-09	4.01679e-08	-1	ZIC2
1160.36	-0.579807	0.0977521	-5.93141	3.00348e-09	1.47108e-08	-1	AKR1C3
1275.17	-0.579735	0.0685876	-8.45247	2.85198e-17	2.57527e-16	-1	AGAP1
530.249	-0.579098	0.0885701	-6.5383	6.22207e-11	3.57534e-10	-1	THOC6
16093.3	-0.579053	0.0694141	-8.34201	7.30368e-17	6.41272e-16	-1	RPL5
309.961	-0.578399	0.122881	-4.70699	2.51403e-06	8.89145e-06	-1	APBB3
323.673	-0.578196	0.107028	-5.40227	6.58031e-08	2.78167e-07	-1	PRR7
1088.11	-0.577574	0.0725884	-7.95683	1.76497e-15	1.43184e-14	-1	ANKZF1
595.058	-0.577257	0.0940848	-6.13549	8.48949e-10	4.40733e-09	-1	ORAI3
65.259	-0.5763	0.218976	-2.6318	0.00849333	0.0171344	-1	ATP6V1B1
1630.45	-0.576108	0.0615879	-9.35424	8.42046e-21	9.17513e-20	-1	RAB4A
572.092	-0.575963	0.0865636	-6.65364	2.85933e-11	1.69715e-10	-1	SNUPN
326.032	-0.575765	0.126349	-4.55692	5.19081e-06	1.76157e-05	-1	CROCCP2
3321.11	-0.575461	0.059251	-9.71226	2.67331e-22	3.19479e-21	-1	ITGB5
5759.48	-0.575445	0.0533824	-10.7797	4.29387e-27	6.30004e-26	-1	TCOF1
917.582	-0.575294	0.0777377	-7.40046	1.35717e-13	9.70538e-13	-1	PARP2
1966.11	-0.57365	0.0603739	-9.50163	2.06625e-21	2.34732e-20	-1	GPSM2
15292.6	-0.573467	0.137993	-4.15578	3.24187e-05	9.92352e-05	-1	EIF3E
4544.59	-0.571948	0.0615277	-9.29579	1.4612e-20	1.57415e-19	-1	CCNG2
1541.74	-0.571534	0.0643513	-8.88147	6.59802e-19	6.52803e-18	-1	ZADH2
1293.08	-0.571371	0.0735168	-7.77198	7.72701e-15	6.02309e-14	-1	ODF2
4447.39	-0.570814	0.0542139	-10.5289	6.35564e-26	8.96037e-25	-1	QARS
1169.26	-0.569893	0.0853198	-6.6795	2.39766e-11	1.43205e-10	-1	FOPNL
481.003	-0.569458	0.0924497	-6.15965	7.29062e-10	3.81464e-09	-1	GRAMD4
1015.49	-0.568435	0.0748214	-7.59722	3.02549e-14	2.26182e-13	-1	RASSF8
793.483	-0.567742	0.0821361	-6.91221	4.7716e-12	3.02898e-11	-1	CHCHD10
1195.75	-0.567507	0.0737897	-7.69087	1.46134e-14	1.11371e-13	-1	PYCR1
208.214	-0.567377	0.129195	-4.39164	1.12498e-05	3.65592e-05	-1	CA5B
156.991	-0.566813	0.149552	-3.79009	0.000150595	0.000418697	-1	GRAMD1C
1107.31	-0.56665	0.0790444	-7.16875	7.56834e-13	5.13162e-12	-1	FAM162A
132.038	-0.566213	0.20145	-2.81069	0.00494357	0.0104538	-1	EGLN3
7358.97	-0.56621	0.0591513	-9.57223	1.04622e-21	1.21334e-20	-1	RRM2
919.852	-0.566111	0.0733188	-7.72123	1.15212e-14	8.84618e-14	-1	ANGEL1
73.8895	-0.565527	0.217889	-2.59548	0.00944585	0.018879	-1	ZNF554
585.155	-0.565387	0.0857459	-6.59375	4.28851e-11	2.50529e-10	-1	SFXN4
1810.56	-0.565217	0.0661058	-8.55019	1.2289e-17	1.14135e-16	-1	ADSL
3203.88	-0.565062	0.0610727	-9.25228	2.1975e-20	2.34464e-19	-1	POLR1D
3259.62	-0.565052	0.0599993	-9.41764	4.61328e-21	5.12728e-20	-1	ACACA
474.021	-0.564685	0.0999753	-5.64824	1.62096e-08	7.32837e-08	-1	RPL39L
917.97	-0.564648	0.0768768	-7.34485	2.05997e-13	1.44828e-12	-1	NFIA
1335.85	-0.564307	0.0694003	-8.13119	4.25113e-16	3.56587e-15	-1	MPST
2842.42	-0.563637	0.0572471	-9.84568	7.15549e-23	8.8282e-22	-1	PPP2R5C
353.758	-0.563619	0.119682	-4.70929	2.48575e-06	8.80545e-06	-1	PANK1
181.874	-0.563575	0.146626	-3.84362	0.000121232	0.000341834	-1	ALDH6A1
92.7288	-0.563261	0.195384	-2.88284	0.00394105	0.00849197	-1	MPND
637.057	-0.563063	0.0879367	-6.40306	1.52298e-10	8.44574e-10	-1	CUL9
1936.39	-0.561834	0.0699749	-8.02909	9.82018e-16	8.09968e-15	-1	IQGAP3
604.089	-0.561714	0.0877881	-6.39852	1.56889e-10	8.6859e-10	-1	PLA2R1
194.244	-0.561616	0.148004	-3.7946	0.000147883	0.000411672	-1	C12orf76
2109.5	-0.561049	0.0586402	-9.56765	1.0936e-21	1.26609e-20	-1	TBC1D1
202.598	-0.560978	0.135087	-4.1527	3.28575e-05	0.000100486	-1	ADAM12
395.655	-0.560719	0.105662	-5.30672	1.11617e-07	4.61305e-07	-1	GAS2L3
873.605	-0.559502	0.0730261	-7.66166	1.83543e-14	1.39403e-13	-1	SEPHS1
459.871	-0.559497	0.0980665	-5.70528	1.16153e-08	5.33082e-08	-1	CENPW
4893.89	-0.559273	0.0495633	-11.284	1.57381e-29	2.55975e-28	-1	EIF3F
99.1245	-0.55904	0.18536	-3.01596	0.00256167	0.00572086	-1	TMEM81
2551.44	-0.55901	0.0573459	-9.74804	1.88067e-22	2.27361e-21	-1	NOB1
1115.54	-0.558407	0.0688383	-8.11187	4.98453e-16	4.17056e-15	-1	USP46
5878.46	-0.558347	0.0492983	-11.3259	9.76715e-30	1.59638e-28	-1	SLC39A6
184.178	-0.558128	0.141882	-3.93375	8.36317e-05	0.000241428	-1	THAP9
140.913	-0.558086	0.154824	-3.60464	0.000312589	0.000824728	-1	PYGO1
484.203	-0.557953	0.0981531	-5.68452	1.31182e-08	5.98966e-08	-1	CNNM3
386.058	-0.557515	0.0993581	-5.61117	2.00962e-08	8.99104e-08	-1	CCDC77
870.074	-0.557305	0.0782889	-7.11857	1.09056e-12	7.31629e-12	-1	LDLRAD3
59.5298	-0.557279	0.244514	-2.27913	0.0226595	0.0415409	-1	GRIN2D
888.321	-0.556639	0.0733139	-7.59254	3.1369e-14	2.33987e-13	-1	DYRK3
6673.9	-0.556385	0.0497568	-11.1821	4.99019e-29	7.89492e-28	-1	PABPC4
8784.26	-0.555877	0.0468062	-11.8762	1.5743e-32	2.84119e-31	-1	MAOA
6428.61	-0.555854	0.0488512	-11.3785	5.34975e-30	8.83039e-29	-1	TUFM
1420.84	-0.554973	0.0724825	-7.65665	1.90849e-14	1.44623e-13	-1	ZMIZ1
70.7176	-0.554443	0.222406	-2.49293	0.0126694	0.0246064	-1	SLC16A9
2525.06	-0.553803	0.0645996	-8.57286	1.00942e-17	9.43424e-17	-1	SNHG8
1668.07	-0.553516	0.062165	-8.90399	5.38757e-19	5.34628e-18	-1	GUF1
2556.42	-0.553395	0.0596465	-9.27791	1.7283e-20	1.85442e-19	-1	PRPS2
144.024	-0.553274	0.153035	-3.61534	0.000299958	0.000793758	-1	ZNF250
1004.37	-0.553057	0.0716642	-7.71734	1.18786e-14	9.11009e-14	-1	MRPL45
563.193	-0.552787	0.0946726	-5.83893	5.25369e-09	2.51052e-08	-1	DTNB
131.838	-0.552516	0.163412	-3.38113	0.000721873	0.00178454	-1	ZNF57
1878.65	-0.552377	0.0608135	-9.08313	1.055e-19	1.08485e-18	-1	DDX39A
850.625	-0.55217	0.0749644	-7.36576	1.76139e-13	1.24757e-12	-1	CDA
25629.5	-0.551431	0.153443	-3.59372	0.000325995	0.000857892	-1	RPS3
1048.83	-0.55117	0.072656	-7.58602	3.29882e-14	2.45789e-13	-1	BRAT1
101.088	-0.550724	0.181878	-3.02799	0.00246187	0.0055146	-1	ZNF141
172.124	-0.550669	0.140409	-3.9219	8.78545e-05	0.000252525	-1	TRAIP
858.534	-0.550543	0.0755866	-7.2836	3.25022e-13	2.26125e-12	-1	WASF3
78.7544	-0.55033	0.199159	-2.76327	0.00572248	0.0119719	-1	REEP6
2020.49	-0.550206	0.0614997	-8.94648	3.66996e-19	3.68017e-18	-1	FBXO45
2661.44	-0.549876	0.0570741	-9.63442	5.72128e-22	6.7407e-21	-1	HAUS6
578.357	-0.549666	0.0884236	-6.21628	5.09076e-10	2.7007e-09	-1	CDC7
77.6804	-0.549184	0.201193	-2.72963	0.00634055	0.0131637	-1	SGPP2
217.261	-0.548372	0.1275	-4.30096	1.70062e-05	5.40029e-05	-1	MMACHC
2313.76	-0.548029	0.0575609	-9.52086	1.7176e-21	1.96295e-20	-1	B4GALT2
362.306	-0.547948	0.101995	-5.37229	7.77413e-08	3.26357e-07	-1	ZBTB8A
129.1	-0.547227	0.158904	-3.44376	0.000573681	0.0014469	-1	NR1H3
2774.96	-0.547044	0.0558961	-9.7868	1.28295e-22	1.56979e-21	-1	POMGNT1
943.432	-0.546923	0.0795921	-6.87157	6.34976e-12	3.98901e-11	-1	ZCCHC7
5951.53	-0.546579	0.0533213	-10.2507	1.17526e-24	1.55809e-23	-1	SSRP1
11963.8	-0.546523	0.0487469	-11.2114	3.5836e-29	5.73075e-28	-1	FSCN1
665.312	-0.546481	0.0798037	-6.84781	7.49866e-12	4.67553e-11	-1	MMAB
322.358	-0.546007	0.132274	-4.12784	3.66192e-05	0.000111175	-1	ISYNA1
724.674	-0.545863	0.0805594	-6.77591	1.23625e-11	7.57717e-11	-1	OSBPL6
51.6149	-0.545779	0.247592	-2.20435	0.0274996	0.0494356	-1	TNFRSF1B
337.646	-0.545506	0.107713	-5.06445	4.09573e-07	1.60096e-06	-1	LSM11
2051.33	-0.545415	0.0580506	-9.39552	5.6935e-21	6.29636e-20	-1	CDK4
7372.85	-0.54498	0.0462697	-11.7783	5.04781e-32	8.98834e-31	-1	CRTAP
2451.46	-0.544554	0.0566091	-9.61956	6.61135e-22	7.76873e-21	-1	IFRD2
505.4	-0.544457	0.0919404	-5.92184	3.18355e-09	1.5547e-08	-1	SUV39H1
73.979	-0.544091	0.209607	-2.59577	0.009438	0.0188689	-1	KDM4D
51183.6	-0.543864	0.0437921	-12.4192	2.05525e-35	4.079e-34	-1	RPS2
358.717	-0.543236	0.105381	-5.15496	2.53683e-07	1.01329e-06	-1	RNASET2
552.399	-0.542567	0.0864159	-6.27856	3.41727e-10	1.83775e-09	-1	C18orf54
8734.82	-0.542271	0.0497834	-10.8926	1.25011e-27	1.87334e-26	-1	CD55
212.978	-0.541028	0.134143	-4.03321	5.50204e-05	0.000162743	-1	AP4M1
2091.43	-0.540961	0.0640544	-8.44533	3.0318e-17	2.73026e-16	-1	ZFP64
625.095	-0.54023	0.088732	-6.08833	1.14091e-09	5.82331e-09	-1	NET1
160.388	-0.540201	0.153303	-3.52374	0.000425502	0.00109745	-1	SBSN
1585.95	-0.540113	0.0646905	-8.34919	6.87338e-17	6.05484e-16	-1	BAX
1032.92	-0.539924	0.077406	-6.97523	3.05377e-12	1.97518e-11	-1	UNG
2168.28	-0.539843	0.0562418	-9.59861	8.10331e-22	9.47186e-21	-1	TTL
1334.89	-0.539801	0.0723016	-7.46595	8.26982e-14	6.00733e-13	-1	MCM8
70.8781	-0.539783	0.212617	-2.53876	0.0111245	0.0218994	-1	SHOX2
271.763	-0.539616	0.121491	-4.44162	8.92834e-06	2.94236e-05	-1	MMRN2
7138.43	-0.539607	0.0522513	-10.3271	5.31193e-25	7.17057e-24	-1	PAICS
56.0299	-0.539568	0.238859	-2.25894	0.0238874	0.0435704	-1	CYB5RL
141.963	-0.539556	0.156575	-3.44599	0.000568967	0.00143555	-1	HYLS1
2854.05	-0.539537	0.0572675	-9.42135	4.45318e-21	4.95347e-20	-1	ARHGAP11A
1172.5	-0.539464	0.0667341	-8.08378	6.27913e-16	5.2406e-15	-1	ZNF286A
915.52	-0.539029	0.0786867	-6.85031	7.36885e-12	4.59889e-11	-1	USP21
638.952	-0.538894	0.082811	-6.50752	7.64022e-11	4.35274e-10	-1	KLC3
701.976	-0.53888	0.0816597	-6.59909	4.13677e-11	2.42195e-10	-1	FANCG
784.03	-0.538861	0.0758232	-7.10681	1.18757e-12	7.92721e-12	-1	GALNT14
753.675	-0.538314	0.0817993	-6.58091	4.67589e-11	2.72325e-10	-1	TROAP
969.094	-0.537516	0.0728496	-7.37843	1.60163e-13	1.13803e-12	-1	MTO1
2028.81	-0.536884	0.0620265	-8.65572	4.89815e-18	4.64298e-17	-1	LSM4
42578.5	-0.536625	0.0588357	-9.12074	7.46136e-20	7.73812e-19	-1	NPM1
69762.1	-0.53588	0.0477392	-11.2251	3.06881e-29	4.92524e-28	-1	EEF2
308.76	-0.535698	0.118823	-4.50838	6.53235e-06	2.18844e-05	-1	ISCA2
1164.14	-0.535287	0.0678207	-7.89268	2.95758e-15	2.36199e-14	-1	CEP85
911.321	-0.535138	0.0721036	-7.4218	1.1554e-13	8.29811e-13	-1	ERVMER34-1
1045.04	-0.534997	0.0714927	-7.48324	7.25113e-14	5.28749e-13	-1	MIS18BP1
3556.72	-0.534868	0.0559438	-9.56081	1.16838e-21	1.34798e-20	-1	TGFB1
1592.05	-0.53361	0.0671953	-7.94118	2.00268e-15	1.61779e-14	-1	TRIB1
1213.68	-0.533389	0.0666823	-7.99896	1.25474e-15	1.02665e-14	-1	NDE1
1954.36	-0.533156	0.0632947	-8.4234	3.65716e-17	3.27133e-16	-1	AKR1A1
97.1683	-0.533151	0.181254	-2.94146	0.00326673	0.00716232	-1	SHC4
1406.85	-0.533052	0.0821647	-6.4876	8.72121e-11	4.93068e-10	-1	SDHD
172.911	-0.532791	0.146253	-3.64293	0.000269549	0.000719283	-1	ZNF25
339.829	-0.532257	0.109705	-4.85171	1.22404e-06	4.53347e-06	-1	C15orf41
245.199	-0.532211	0.121008	-4.39815	1.09178e-05	3.55929e-05	-1	ING4
3322.89	-0.532198	0.0580545	-9.16722	4.85359e-20	5.09302e-19	-1	EPHB4
454.212	-0.531909	0.100292	-5.30362	1.13526e-07	4.68617e-07	-1	DLL1
4492.53	-0.531547	0.0495647	-10.7243	7.82871e-27	1.13491e-25	-1	UBE2S
91.4001	-0.531494	0.188655	-2.81728	0.00484328	0.0102613	-1	FBXL8
1140.23	-0.531467	0.103434	-5.1382	2.77379e-07	1.10167e-06	-1	ARRDC3
802.47	-0.531061	0.0784151	-6.77244	1.26632e-11	7.75075e-11	-1	NSMCE1
589.994	-0.530952	0.091473	-5.80447	6.45714e-09	3.04789e-08	-1	LIN9
3403.61	-0.53014	0.0557315	-9.5124	1.86308e-21	2.12376e-20	-1	NUP160
224.083	-0.530123	0.130413	-4.06496	4.80405e-05	0.000143852	-1	OIP5
595.581	-0.529731	0.0864529	-6.1274	8.93289e-10	4.62852e-09	-1	COX18
1451.7	-0.529523	0.0768496	-6.89038	5.56439e-12	3.51551e-11	-1	PBK
801.479	-0.529488	0.0862307	-6.14036	8.23332e-10	4.27933e-09	-1	PSMG3
359.611	-0.529095	0.10874	-4.8657	1.1405e-06	4.23936e-06	-1	ZBTB10
483.675	-0.528076	0.0899722	-5.86932	4.37574e-09	2.10835e-08	-1	CTU2
979.672	-0.527966	0.0730144	-7.23098	4.79536e-13	3.28315e-12	-1	RBBP9
13646	-0.527711	0.0517266	-10.2019	1.9439e-24	2.54924e-23	-1	SERBP1
6689.74	-0.52752	0.0609857	-8.6499	5.15447e-18	4.87901e-17	-1	COL4A2
1562.95	-0.527324	0.0638478	-8.25908	1.46803e-16	1.26235e-15	-1	PPAT
125.356	-0.526992	0.176234	-2.99029	0.0027871	0.00618908	-1	PLA2G6
1631.86	-0.526858	0.0620646	-8.48887	2.08652e-17	1.90733e-16	-1	ZNF330
159.123	-0.526687	0.160248	-3.2867	0.00101368	0.00243112	-1	TMEM183A
589.858	-0.526368	0.0919449	-5.72482	1.03544e-08	4.77182e-08	-1	TPST1
211.315	-0.526085	0.135862	-3.87221	0.000107852	0.000306177	-1	SP4
367.525	-0.525422	0.110836	-4.74052	2.13168e-06	7.62816e-06	-1	GINS2
86077.6	-0.5254	0.0478818	-10.9729	5.16176e-28	7.8677e-27	-1	PABPC1
50461.3	-0.525303	0.0432115	-12.1565	5.29536e-34	1.02206e-32	-1	RPL3
951.323	-0.524959	0.0813871	-6.45015	1.11742e-10	6.26438e-10	-1	VRK1
256.1	-0.524617	0.126475	-4.148	3.35398e-05	0.000102456	-1	NAIP
26581.1	-0.524005	0.141692	-3.69821	0.000217125	0.000588097	-1	NDRG1
173.385	-0.523851	0.139384	-3.75833	0.000171055	0.000470965	-1	ETNK2
2497.76	-0.523584	0.0552091	-9.48365	2.45543e-21	2.77997e-20	-1	ATIC
1816.76	-0.52318	0.0617274	-8.47565	2.33762e-17	2.12232e-16	-1	DDX50
1523.17	-0.523153	0.0651341	-8.03194	9.59435e-16	7.92321e-15	-1	NUDCD2
225.428	-0.522355	0.128666	-4.05979	4.91173e-05	0.00014678	-1	E2F8
1125.58	-0.522327	0.204398	-2.55544	0.0106055	0.020986	-1	CKS2
543.48	-0.522309	0.0924529	-5.64946	1.6095e-08	7.27902e-08	-1	KLC4
788.824	-0.522213	0.081667	-6.39441	1.61164e-10	8.90776e-10	-1	BTBD11
88.3893	-0.522173	0.188961	-2.76339	0.00572038	0.0119694	-1	TMPRSS4
1524.61	-0.521667	0.0630975	-8.26763	1.36648e-16	1.17807e-15	-1	PHKA1
1058.8	-0.521388	0.0733075	-7.11234	1.14093e-12	7.63119e-12	-1	WDHD1
153.818	-0.521051	0.151756	-3.43348	0.000595879	0.00149694	-1	ZNF2
754.819	-0.520999	0.0789242	-6.60125	4.07696e-11	2.39008e-10	-1	TMEM168
8933.05	-0.520627	0.0495605	-10.5049	8.20293e-26	1.14798e-24	-1	FKBP5
3329.12	-0.519934	0.0576428	-9.01993	1.88205e-19	1.91464e-18	-1	MTHFD1
415.479	-0.519871	0.10126	-5.13402	2.83624e-07	1.12513e-06	-1	HOXA3
426.414	-0.519501	0.1038	-5.00482	5.59144e-07	2.14722e-06	-1	SPC25
681.707	-0.519212	0.0802652	-6.46871	9.88455e-11	5.56951e-10	-1	ALDH1B1
21379.4	-0.51848	0.05606	-9.24866	2.27332e-20	2.41974e-19	-1	RPSA
889.645	-0.518088	0.0748594	-6.92081	4.49063e-12	2.85742e-11	-1	FANCD2
617.406	-0.517829	0.0835544	-6.19751	5.73618e-10	3.03344e-09	-1	ZNRF1
457.787	-0.517555	0.0931773	-5.55452	2.78381e-08	1.22696e-07	-1	KANK2
76.0881	-0.517446	0.205003	-2.5241	0.0115996	0.0227372	-1	SPHAR
328.019	-0.517276	0.106355	-4.86369	1.15216e-06	4.2815e-06	-1	FOXRED1
142.08	-0.517255	0.152832	-3.38447	0.000713169	0.00176663	-1	SPC24
617.812	-0.517062	0.0832767	-6.20896	5.33363e-10	2.82504e-09	-1	TRIM24
281.847	-0.516589	0.127896	-4.03913	5.36495e-05	0.000159147	-1	NME3
669.965	-0.516332	0.0818465	-6.30854	2.81679e-10	1.52838e-09	-1	LOC389906
677.433	-0.515611	0.0852984	-6.04479	1.49607e-09	7.54655e-09	-1	MECR
466.685	-0.515603	0.0906493	-5.68789	1.28619e-08	5.87666e-08	-1	C9orf40
76.0069	-0.515569	0.207672	-2.48261	0.0130424	0.0252608	-1	BCRP2
1054.54	-0.514351	0.0814346	-6.31612	2.68206e-10	1.45705e-09	-1	GTF3A
153.97	-0.514276	0.155618	-3.30473	0.000950671	0.0022932	-1	PPAN
71.8704	-0.514274	0.214509	-2.39745	0.0165096	0.0312857	-1	HSD11B2
4974.45	-0.514107	0.0558856	-9.19927	3.60389e-20	3.80864e-19	-1	GLO1
171.51	-0.513914	0.142426	-3.60828	0.000308231	0.000813713	-1	POLE2
1591.2	-0.513556	0.0641604	-8.00425	1.202e-15	9.85924e-15	-1	SACS
274.16	-0.513366	0.124848	-4.11192	3.92375e-05	0.000118638	-1	THAP2
1186.75	-0.513314	0.0727231	-7.05847	1.68346e-12	1.1093e-11	-1	FBLN1
76316.7	-0.512972	0.0505678	-10.1442	3.51499e-24	4.55582e-23	-1	TGFBI
149.46	-0.512373	0.150548	-3.40339	0.000665551	0.00165636	-1	TRIM45
775.875	-0.512232	0.0775338	-6.60656	3.9335e-11	2.31106e-10	-1	PHPT1
302707	-0.512037	0.0512894	-9.98329	1.80377e-23	2.2738e-22	-1	EEF1A1
776.965	-0.511978	0.0763039	-6.70972	1.94998e-11	1.17572e-10	-1	MRI1
587.072	-0.5118	0.0870466	-5.8796	4.11251e-09	1.98511e-08	-1	THOC1
452.07	-0.511054	0.100721	-5.07394	3.89671e-07	1.52809e-06	-1	ATAD5
115.72	-0.510816	0.180609	-2.8283	0.00467962	0.00993665	-1	ZIC5
1514.71	-0.510671	0.074257	-6.87707	6.10947e-12	3.84168e-11	-1	SPTBN2
3358.21	-0.510627	0.0647121	-7.89074	3.00393e-15	2.39757e-14	-1	MCM4
4369.89	-0.510274	0.0500643	-10.1924	2.14478e-24	2.80716e-23	-1	SMAD5
169.761	-0.510174	0.142238	-3.58678	0.000334793	0.000878789	-1	GNG4
375.768	-0.510033	0.121114	-4.21119	2.54032e-05	7.87911e-05	-1	KIF21B
997.923	-0.509992	0.0748618	-6.81245	9.59501e-12	5.93271e-11	-1	ELMOD2
2695.43	-0.509887	0.0672238	-7.58492	3.32702e-14	2.47614e-13	-1	TNFRSF21
186.345	-0.509838	0.139566	-3.65303	0.000259161	0.000694061	-1	CRY2
2267.44	-0.509741	0.0676433	-7.53572	4.85663e-14	3.58455e-13	-1	CBX5
901.969	-0.509475	0.074016	-6.88332	5.8475e-12	3.68042e-11	-1	FEZ1
2860.5	-0.509392	0.0551754	-9.23222	2.65079e-20	2.81702e-19	-1	MCM6
4212.44	-0.5091	0.0533837	-9.53661	1.47576e-21	1.69382e-20	-1	PMEPA1
2753.62	-0.508793	0.0652867	-7.79321	6.53262e-15	5.11601e-14	-1	SUN2
2289.62	-0.508754	0.0554481	-9.17531	4.50288e-20	4.73245e-19	-1	GPX4
256.115	-0.508009	0.124427	-4.08279	4.44989e-05	0.000133757	-1	C12orf73
2377.25	-0.507458	0.0646359	-7.85102	4.12662e-15	3.27404e-14	-1	POLRMT
357.056	-0.50732	0.115441	-4.39461	1.1097e-05	3.61152e-05	-1	KLHL17
139.955	-0.507308	0.16235	-3.12478	0.0017794	0.00408537	-1	FAM104B
69.5603	-0.507099	0.211443	-2.39828	0.0164724	0.0312241	-1	ZNF77
215.517	-0.507086	0.129711	-3.90935	9.25447e-05	0.000265206	-1	ZNF749
580.347	-0.506762	0.0876121	-5.78416	7.28777e-09	3.41882e-08	-1	E2F5
1285.1	-0.505494	0.0670544	-7.53857	4.75154e-14	3.51087e-13	-1	PCCB
338.022	-0.50549	0.109421	-4.61967	3.84356e-06	1.32802e-05	-1	D2HGDH
317.421	-0.505412	0.10711	-4.71864	2.37431e-06	8.44655e-06	-1	ANXA6
94.1766	-0.505298	0.189717	-2.66343	0.00773483	0.0157447	-1	HOXC9
1510.95	-0.504977	0.0616501	-8.19101	2.59034e-16	2.19767e-15	-1	PLA2G12A
21557.7	-0.504588	0.0593484	-8.50213	1.86136e-17	1.70853e-16	-1	RPL12
4703.8	-0.504457	0.0518634	-9.72664	2.32124e-22	2.78653e-21	-1	TTC3
2798.07	-0.504032	0.0710371	-7.09534	1.29036e-12	8.58759e-12	-1	CKAP2
1238.14	-0.503705	0.067007	-7.5172	5.5962e-14	4.10994e-13	-1	KIAA1143
2487.84	-0.503675	0.0548433	-9.1839	4.15752e-20	4.37294e-19	-1	NOP14
1230.52	-0.503312	0.0718792	-7.00219	2.51983e-12	1.63777e-11	-1	CELSR2
1722.06	-0.503103	0.0594021	-8.46943	2.46587e-17	2.23571e-16	-1	MTIF2
114.598	-0.503092	0.171323	-2.93651	0.00331933	0.0072657	-1	CDADC1
96.702	-0.502649	0.193171	-2.6021	0.00926555	0.0185464	-1	KIAA1958
1008.41	-0.502238	0.0742994	-6.75966	1.38321e-11	8.44294e-11	-1	HYAL2
65.5439	-0.502235	0.22096	-2.27296	0.0230283	0.0421533	-1	NPHP1
4279.5	-0.501368	0.0579349	-8.65399	4.97281e-18	4.7104e-17	-1	TMPO
879.439	0.50063	0.0859905	5.82192	5.81743e-09	2.76504e-08	1	COL1A1
246.252	0.500775	0.122702	4.08122	4.47994e-05	0.00013457	1	ANKRD49
671.94	0.500795	0.0826986	6.05566	1.39841e-09	7.06997e-09	1	MFSD5
68.5002	0.501109	0.214693	2.33408	0.0195916	0.0364576	1	CORO7
238.804	0.501118	0.128354	3.90418	9.45455e-05	0.000270591	1	ZNF48
2611.75	0.501219	0.0562928	8.90378	5.39752e-19	5.35217e-18	1	CANT1
794.439	0.501257	0.0813784	6.15958	7.29397e-10	3.81489e-09	1	GTF3C6
2585.39	0.501458	0.0555924	9.02026	1.87647e-19	1.91042e-18	1	SPATS2L
886.687	0.501692	0.0759253	6.60771	3.90313e-11	2.29423e-10	1	USP11
192.591	0.502446	0.139224	3.60891	0.000307487	0.000812232	1	ARMC7
434.796	0.502707	0.0936752	5.36649	8.02844e-08	3.36503e-07	1	HPS1
377.156	0.502947	0.104886	4.79517	1.62535e-06	5.91306e-06	1	RFTN1
1953.4	0.503072	0.0583726	8.61829	6.79631e-18	6.40582e-17	1	DCP1A
95.5109	0.503381	0.196901	2.55652	0.0105725	0.0209331	1	ZNF100
1736.8	0.503674	0.0649599	7.75362	8.93068e-15	6.92894e-14	1	C18orf25
1595.04	0.504257	0.0617557	8.16536	3.20475e-16	2.70346e-15	1	MAP7
209.108	0.504461	0.131549	3.83478	0.000125676	0.000353393	1	SH3D21
7646.39	0.504489	0.0489046	10.3158	5.97903e-25	8.05478e-24	1	SPINT1
917.477	0.504525	0.0752969	6.70048	2.07742e-11	1.24917e-10	1	MKNK1
1999.97	0.504755	0.0612979	8.23445	1.8039e-16	1.54618e-15	1	ARHGEF7
813.45	0.504759	0.0753114	6.70229	2.05174e-11	1.23445e-10	1	TADA2B
2203.54	0.505472	0.0613952	8.23308	1.82456e-16	1.56289e-15	1	OSTM1
4611.78	0.505654	0.0519339	9.7365	2.10686e-22	2.53832e-21	1	FOSL1
2324.82	0.506022	0.056652	8.93211	4.17945e-19	4.17538e-18	1	SCRN1
4375.03	0.506083	0.0709775	7.13019	1.00229e-12	6.73425e-12	1	LAMB2
765.891	0.50677	0.0848916	5.96961	2.3782e-09	1.17649e-08	1	C19orf12
215.591	0.507223	0.128157	3.95784	7.56315e-05	0.000219425	1	POU2F2
774.563	0.507801	0.0759351	6.68731	2.27316e-11	1.36073e-10	1	WWP2
163.807	0.507824	0.145777	3.48356	0.000494794	0.00126346	1	TBC1D19
1838.23	0.507866	0.0723579	7.01881	2.23765e-12	1.46005e-11	1	ATP6V1D
128.656	0.508577	0.165742	3.06848	0.00215149	0.00486428	1	MGAT4A
1252.81	0.508908	0.0667227	7.62721	2.39893e-14	1.80556e-13	1	ACVR1
291.679	0.508972	0.111413	4.56833	4.91628e-06	1.67344e-05	1	PAX8
504.697	0.508983	0.0896993	5.67433	1.39235e-08	6.33999e-08	1	ASL
161.101	0.509056	0.144891	3.51337	0.000442469	0.00113857	1	ZNF747
1438.46	0.509357	0.0642107	7.93258	2.1464e-15	1.72865e-14	1	NT5C2
1201.69	0.509706	0.0703331	7.24703	4.2602e-13	2.9318e-12	1	FUCA1
546.497	0.510017	0.103261	4.93912	7.84769e-07	2.96837e-06	1	WBP4
696.638	0.510947	0.0864952	5.90723	3.47914e-09	1.69286e-08	1	STYXL1
2836.39	0.510959	0.0544048	9.39179	5.89881e-21	6.51262e-20	1	ITPKC
1085.25	0.511114	0.0680913	7.50631	6.08189e-14	4.45927e-13	1	VAC14
219.945	0.511141	0.128663	3.97271	7.10587e-05	0.000206833	1	RBM45
324.495	0.511569	0.12646	4.04531	5.22547e-05	0.00015532	1	SVIP
1374.13	0.511679	0.0704145	7.26668	3.68435e-13	2.55131e-12	1	FBXL18
983.098	0.512141	0.0726651	7.04797	1.81549e-12	1.19218e-11	1	ABCB8
522.737	0.512387	0.11024	4.64795	3.35258e-06	1.16593e-05	1	SNX10
1623.79	0.512659	0.0704535	7.27655	3.42466e-13	2.37641e-12	1	HEXIM1
1499.66	0.51313	0.0642319	7.98871	1.36361e-15	1.11371e-14	1	PPM1B
1269.61	0.513146	0.0661278	7.75991	8.49914e-15	6.6018e-14	1	NAA60
370.438	0.513289	0.100527	5.10599	3.29065e-07	1.2996e-06	1	C11orf80
4744.31	0.513406	0.0498101	10.3073	6.53226e-25	8.78233e-24	1	NSFL1C
3020.13	0.514041	0.052986	9.70145	2.97232e-22	3.54261e-21	1	CNDP2
171.869	0.514114	0.146624	3.50634	0.000454312	0.00116724	1	CEBPA
237.744	0.514183	0.127739	4.02528	5.69079e-05	0.000167916	1	MRPL1
2891.35	0.514253	0.0557358	9.22662	2.79316e-20	2.96596e-19	1	RAB25
657.478	0.514519	0.0884122	5.81955	5.90056e-09	2.80056e-08	1	FAM200B
4289.87	0.515197	0.0650941	7.91466	2.47931e-15	1.98479e-14	1	ABL2
115.002	0.5159	0.175832	2.93405	0.00334568	0.00731856	1	PXMP2
482.469	0.516138	0.0909165	5.67706	1.37031e-08	6.24602e-08	1	RABEP2
629.143	0.516686	0.0834575	6.19101	5.97809e-10	3.15636e-09	1	MED22
269.86	0.516719	0.115199	4.48545	7.27619e-06	2.4291e-05	1	EDARADD
3624.19	0.516814	0.0528513	9.77865	1.39054e-22	1.69832e-21	1	PREP
167.7	0.517263	0.144179	3.58766	0.000333665	0.000876173	1	SMPDL3A
418.56	0.518901	0.103981	4.99033	6.02769e-07	2.30612e-06	1	BIN3
5630.05	0.519464	0.0539946	9.62066	6.54123e-22	7.69316e-21	1	SLK
2099.87	0.519685	0.0667066	7.7906	6.66908e-15	5.21369e-14	1	ITGA1
2713.57	0.519692	0.0616159	8.43438	3.3295e-17	2.99027e-16	1	TMEM87A
725.443	0.519753	0.0833626	6.23484	4.52232e-10	2.40871e-09	1	ASF1A
1591.19	0.519959	0.0634898	8.18965	2.61989e-16	2.21991e-15	1	PARP6
2782.52	0.519988	0.0546927	9.50744	1.95406e-21	2.22176e-20	1	KCNK1
17011.6	0.520284	0.046866	11.1015	1.23333e-28	1.9149e-27	1	ACTN4
1379.53	0.520305	0.0712137	7.30624	2.74718e-13	1.91728e-12	1	NECAP2
481.214	0.520528	0.090429	5.75621	8.60221e-09	3.99888e-08	1	TCEAL3
30765.4	0.521422	0.0472954	11.0248	2.90148e-28	4.46332e-27	1	MYH9
3619.74	0.521625	0.0591668	8.81618	1.18436e-18	1.16317e-17	1	CHPF2
1832.38	0.523138	0.0649916	8.04933	8.32513e-16	6.91359e-15	1	GRHL2
792.772	0.523808	0.0757755	6.91263	4.7575e-12	3.02147e-11	1	CNKSR1
602.153	0.524066	0.0872262	6.00813	1.87681e-09	9.37842e-09	1	MAN2B2
128.343	0.524248	0.17264	3.03665	0.00239224	0.00536583	1	PGBD2
4880.71	0.524732	0.0539951	9.71815	2.52313e-22	3.01802e-21	1	SMG7
4554.84	0.525232	0.0813034	6.46015	1.04602e-10	5.88142e-10	1	STC2
338.584	0.525241	0.105175	4.99397	5.91493e-07	2.26558e-06	1	CAB39L
529.716	0.52532	0.0890263	5.90073	3.61889e-09	1.75829e-08	1	VRK3
358.078	0.525346	0.103658	5.06807	4.01877e-07	1.57226e-06	1	PAFAH2
9080.72	0.525525	0.0490385	10.7166	8.50894e-27	1.23084e-25	1	LASP1
936.336	0.525557	0.0713244	7.36854	1.72506e-13	1.22378e-12	1	ARHGAP10
289.983	0.525797	0.113056	4.65077	3.30693e-06	1.15095e-05	1	APOE
3605.23	0.5265	0.0846622	6.21883	5.00868e-10	2.65926e-09	1	HIGD1A
2028.05	0.526776	0.0701811	7.50595	6.09826e-14	4.46882e-13	1	CSTB
2325.36	0.526857	0.0601609	8.75746	1.99694e-18	1.92437e-17	1	PPME1
2062.33	0.526935	0.0612525	8.60266	7.78865e-18	7.3153e-17	1	RAB38
2647.96	0.526982	0.061999	8.49986	1.89827e-17	1.74002e-16	1	ARID4B
1620.3	0.526987	0.0660008	7.98456	1.41028e-15	1.14969e-14	1	TBC1D9
618.657	0.52724	0.0958783	5.49906	3.81831e-08	1.66041e-07	1	KLF4
5675.18	0.527486	0.0577619	9.13207	6.7204e-20	6.99142e-19	1	BCL9L
571.809	0.527593	0.0907829	5.81159	6.18833e-09	2.92881e-08	1	ARHGAP31
4627.1	0.527633	0.051627	10.2201	1.61196e-24	2.12858e-23	1	CTSZ
1323.98	0.528006	0.064487	8.18778	2.66078e-16	2.25313e-15	1	MON2
2227.24	0.528535	0.0699021	7.56109	3.99715e-14	2.96167e-13	1	CTIF
2490.02	0.529033	0.0604475	8.75195	2.09706e-18	2.01793e-17	1	PKP2
2456.77	0.529037	0.0556239	9.51097	1.88898e-21	2.15144e-20	1	SGPL1
1024.56	0.529344	0.0774389	6.83564	8.16399e-12	5.07377e-11	1	TRIM56
4375.69	0.529627	0.0521021	10.1652	2.83576e-24	3.69702e-23	1	PPP2CB
357.753	0.529638	0.110056	4.81242	1.49111e-06	5.44698e-06	1	SERAC1
536.543	0.52967	0.0885622	5.98077	2.22088e-09	1.10152e-08	1	NRG1
1193.38	0.529809	0.0657312	8.06025	7.61414e-16	6.3429e-15	1	TICAM1
912.857	0.530658	0.0723004	7.33963	2.14192e-13	1.50431e-12	1	MORC2
2717.94	0.530763	0.055294	9.59892	8.07831e-22	9.45092e-21	1	EXOC7
109.067	0.530963	0.182821	2.90428	0.00368105	0.00798278	1	PARD6B
2160.05	0.531032	0.0617917	8.59392	8.4055e-18	7.87801e-17	1	SLC39A13
10754.3	0.531111	0.0467597	11.3583	6.74425e-30	1.11047e-28	1	CDKN1A
1816.91	0.531338	0.0817879	6.49653	8.21919e-11	4.66069e-10	1	MAPK8IP3
782.914	0.532166	0.077523	6.86462	6.66674e-12	4.18027e-11	1	WDR91
1200.81	0.532255	0.0749043	7.1058	1.19629e-12	7.98145e-12	1	SNRK
1636.54	0.533441	0.0634637	8.40544	4.26244e-17	3.80256e-16	1	SEC22B
4685.31	0.534085	0.0508192	10.5095	7.80928e-26	1.09634e-24	1	KIAA0040
905.637	0.534111	0.0725445	7.36253	1.80463e-13	1.27684e-12	1	HEG1
915.43	0.534134	0.0748909	7.13216	9.88027e-13	6.64179e-12	1	GSDMD
1725.95	0.534959	0.0609222	8.78101	1.62009e-18	1.57143e-17	1	ARPC5L
2618.42	0.535098	0.0573135	9.33633	9.97275e-21	1.07872e-19	1	ATG13
1256.77	0.535201	0.0665433	8.0429	8.77401e-16	7.26375e-15	1	FAM160B1
706.169	0.535663	0.0788595	6.79262	1.10113e-11	6.76143e-11	1	BRIP1
2393.8	0.53657	0.0600661	8.93299	4.14633e-19	4.1454e-18	1	HGSNAT
1119.49	0.536756	0.0694914	7.72407	1.12673e-14	8.65619e-14	1	LCP1
1007.19	0.53686	0.0705437	7.61031	2.73439e-14	2.04879e-13	1	PLAGL1
463.187	0.537182	0.0960521	5.59261	2.23682e-08	9.95411e-08	1	MAFB
61863.5	0.537357	0.0514064	10.4531	1.41791e-25	1.95561e-24	1	IL1A
414.878	0.537416	0.0980824	5.47923	4.27174e-08	1.84675e-07	1	GLRX2
1264.11	0.537648	0.069185	7.77117	7.77636e-15	6.05802e-14	1	C6orf132
1013.1	0.537897	0.070461	7.63396	2.27646e-14	1.71823e-13	1	TMCC1
1966.51	0.538145	0.059817	8.99653	2.32967e-19	2.35742e-18	1	AMIGO2
124.137	0.538433	0.170866	3.1512	0.001626	0.00376296	1	WNT5B
126.078	0.538554	0.166668	3.23131	0.00123226	0.00291498	1	SLC45A4
2002.22	0.538884	0.0585404	9.20534	3.40581e-20	3.60503e-19	1	TSPAN17
17204.2	0.539153	0.0447922	12.0367	2.27776e-33	4.25469e-32	1	CTNNA1
1060.42	0.539257	0.0797366	6.76297	1.35187e-11	8.25545e-11	1	TMEM63A
59.1571	0.539402	0.2304	2.34116	0.019224	0.0358187	1	PTPRB
640.37	0.539407	0.0875707	6.15968	7.28923e-10	3.81464e-09	1	PTER
274.132	0.539771	0.113271	4.7653	1.88572e-06	6.80473e-06	1	IFT46
357.478	0.539856	0.119325	4.52425	6.06104e-06	2.03515e-05	1	EXOC6
2935.71	0.540159	0.0708254	7.62662	2.40987e-14	1.81175e-13	1	DAB2IP
6792.14	0.540159	0.0514635	10.496	9.01586e-26	1.26043e-24	1	ARF3
1889.54	0.540439	0.0646168	8.36375	6.07546e-17	5.38037e-16	1	OPN3
239.59	0.54144	0.124043	4.36492	1.2717e-05	4.10272e-05	1	DTWD2
567.829	0.542121	0.0905439	5.98737	2.13255e-09	1.05929e-08	1	HOXA5
317.255	0.542209	0.108804	4.98335	6.24925e-07	2.38746e-06	1	IQCE
529.045	0.542598	0.0950074	5.71111	1.12245e-08	5.15676e-08	1	CNEP1R1
191.772	0.542858	0.138414	3.92198	8.78259e-05	0.000252497	1	ZNHIT2
1418.73	0.542931	0.0790441	6.86871	6.47872e-12	4.0662e-11	1	STX7
955.853	0.54315	0.0712719	7.62082	2.52071e-14	1.89188e-13	1	PICK1
839.961	0.543156	0.079666	6.81792	9.23702e-12	5.71932e-11	1	GMIP
874.158	0.543201	0.0749218	7.25024	4.16045e-13	2.86759e-12	1	TMEM9B
3939.85	0.543362	0.0524294	10.3637	3.62707e-25	4.92609e-24	1	ST14
807.798	0.543403	0.235805	2.30446	0.0211971	0.0391017	1	IL13RA2
347.565	0.543461	0.108195	5.02297	5.08796e-07	1.96292e-06	1	CDC42EP5
91.0014	0.543675	0.189641	2.86687	0.00414559	0.00889664	1	NALCN
732.098	0.543736	0.0783346	6.9412	3.88774e-12	2.49282e-11	1	NCOA5
65.3705	0.543953	0.220358	2.46849	0.0135683	0.0261806	1	LOC728752
2061.24	0.544198	0.0605659	8.98523	2.58197e-19	2.60285e-18	1	PHACTR4
74.5205	0.544682	0.215686	2.52535	0.0115583	0.0226628	1	SERPINF1
2165.98	0.544763	0.0610521	8.92293	4.54099e-19	4.51964e-18	1	CES2
129.82	0.544794	0.160869	3.38657	0.000707725	0.00175445	1	APOLD1
1078.36	0.545068	0.0694456	7.84885	4.19879e-15	3.32932e-14	1	SLC17A5
754.837	0.546043	0.0799373	6.83089	8.4391e-12	5.23987e-11	1	ARFRP1
689.218	0.546988	0.0806125	6.78541	1.15761e-11	7.10167e-11	1	TMEM104
1044.28	0.547331	0.0736588	7.43063	1.08086e-13	7.78789e-13	1	DGKQ
1364.26	0.547987	0.0698481	7.84542	4.31507e-15	3.41746e-14	1	DDX59
5169.3	0.548069	0.0613781	8.92939	4.28372e-19	4.27315e-18	1	POLR2A
186.665	0.548246	0.140938	3.88998	0.000100252	0.000285513	1	KPNA5
97.4959	0.549073	0.186707	2.94083	0.00327338	0.00717453	1	APOL3
1740.9	0.549564	0.0728937	7.53926	4.72661e-14	3.49439e-13	1	IFRD1
149.563	0.549897	0.156481	3.51414	0.000441175	0.00113546	1	SYT15
1824.85	0.550068	0.0912207	6.03008	1.63874e-09	8.23199e-09	1	GPR87
235.482	0.550532	0.12087	4.55476	5.24452e-06	1.77709e-05	1	TGM4
888.276	0.550769	0.0877756	6.27474	3.50229e-10	1.88195e-09	1	DENND3
471.939	0.552684	0.0927925	5.95612	2.58292e-09	1.27304e-08	1	FMNL1
1273.03	0.553199	0.0651882	8.48618	2.13543e-17	1.94803e-16	1	ATP10D
2804.2	0.553737	0.0618664	8.95052	3.53797e-19	3.55048e-18	1	KIFC3
2180.33	0.553764	0.0585379	9.45991	3.08197e-21	3.47457e-20	1	FGD6
4819.23	0.554441	0.0529638	10.4683	1.20793e-25	1.66944e-24	1	PSME3
60.0224	0.554615	0.233089	2.37942	0.01734	0.0326967	1	RGL3
1378.89	0.554766	0.0908853	6.10403	1.03427e-09	5.31359e-09	1	RIPK4
478.768	0.555579	0.0942182	5.89673	3.70775e-09	1.79754e-08	1	ZDHHC21
1099.55	0.555806	0.0726346	7.65208	1.97756e-14	1.49771e-13	1	DENND1B
8445.86	0.556112	0.0540495	10.2889	7.90411e-25	1.05734e-23	1	CD63
157.975	0.556306	0.144702	3.84449	0.000120805	0.000340844	1	MAGEE1
443.827	0.556707	0.101389	5.49079	4.00147e-08	1.73779e-07	1	PDLIM2
6245.16	0.557159	0.0497492	11.1994	4.10703e-29	6.52089e-28	1	FXYD5
438.887	0.557551	0.096056	5.80444	6.45823e-09	3.04789e-08	1	CACNB3
706.557	0.557796	0.0804543	6.93308	4.11784e-12	2.63595e-11	1	TM2D3
132.967	0.558081	0.161127	3.46361	0.000532978	0.00135191	1	LAYN
115.31	0.559098	0.1809	3.09066	0.00199715	0.00454307	1	FGGY
10799.6	0.559273	0.0557442	10.0328	1.09318e-23	1.39119e-22	1	ARF4
565.562	0.559779	0.0892794	6.26997	3.61118e-10	1.93812e-09	1	MFSD8
713.011	0.560308	0.085569	6.54802	5.83047e-11	3.36046e-10	1	GALNT5
861.078	0.560372	0.0780688	7.17792	7.07789e-13	4.80396e-12	1	VPS18
3174.58	0.561161	0.0594495	9.4393	3.75282e-21	4.19542e-20	1	MED13
215.098	0.561805	0.129824	4.32744	1.5085e-05	4.82119e-05	1	PLEKHG4
882.486	0.561815	0.0791006	7.10254	1.22486e-12	8.16797e-12	1	PIP5K1C
112.134	0.561851	0.170521	3.29491	0.000984545	0.00236678	1	TUBA1A
4923.88	0.562071	0.0506816	11.0902	1.39944e-28	2.16524e-27	1	NEDD4L
3849.24	0.562527	0.0557105	10.0973	5.67715e-24	7.28741e-23	1	TAX1BP1
2576.72	0.562758	0.0554143	10.1555	3.13286e-24	4.07639e-23	1	LRRFIP2
2273.51	0.563021	0.0894669	6.29307	3.11251e-10	1.68267e-09	1	SEC61G
853.855	0.563153	0.0879644	6.40206	1.53297e-10	8.49052e-10	1	MAN2A2
54.1352	0.563298	0.242175	2.32599	0.0200189	0.03717	1	RBKS
69862.6	0.563562	0.0536299	10.5084	7.90605e-26	1.10876e-24	1	ANXA2
381.177	0.563601	0.127444	4.42235	9.76314e-06	3.20086e-05	1	SLC1A4
2931.72	0.563674	0.0626716	8.99408	2.38209e-19	2.40681e-18	1	MYO6
598.47	0.563817	0.0833306	6.76603	1.32366e-11	8.09061e-11	1	DDAH1
450.58	0.565161	0.0949321	5.95332	2.62759e-09	1.29362e-08	1	NFASC
1041.24	0.565218	0.072175	7.83121	4.83196e-15	3.81777e-14	1	SPPL2A
2749.98	0.56558	0.0649393	8.70936	3.05594e-18	2.92165e-17	1	RRAS2
4262.18	0.566071	0.0562387	10.0655	7.84788e-24	1.00256e-22	1	AJUBA
1181.5	0.566287	0.0770404	7.35052	1.97434e-13	1.38954e-12	1	EPG5
563.586	0.567102	0.085708	6.61668	3.67365e-11	2.16602e-10	1	SDR42E1
628.416	0.567121	0.0878263	6.45731	1.06582e-10	5.98518e-10	1	TRIP4
181.748	0.567228	0.13734	4.13011	3.62593e-05	0.000110132	1	C1orf210
388.956	0.567571	0.0988362	5.74254	9.32654e-09	4.31633e-08	1	RSPH3
4017.24	0.567886	0.054216	10.4745	1.13104e-25	1.56481e-24	1	GOLM1
1634.66	0.56829	0.0630498	9.01335	1.99854e-19	2.0316e-18	1	TSC22D4
236.8	0.568483	0.12303	4.62067	3.82496e-06	1.32228e-05	1	PRPF18
2736.48	0.568548	0.0582814	9.75521	1.75238e-22	2.12275e-21	1	ARL8A
1072	0.569282	0.0739691	7.69622	1.40151e-14	1.06872e-13	1	PCSK7
1351.15	0.569408	0.06373	8.93469	4.08308e-19	4.08522e-18	1	NUCB2
16856.6	0.56977	0.0505679	11.2674	1.90037e-29	3.07587e-28	1	CTNNB1
85.4181	0.569787	0.19477	2.92544	0.00343972	0.00750779	1	TAX1BP3
5102.1	0.570739	0.0512886	11.128	9.16784e-29	1.43849e-27	1	PDLIM5
393.28	0.571202	0.0996603	5.73149	9.95533e-09	4.59745e-08	1	SP2
1051.68	0.571338	0.0730471	7.8215	5.21987e-15	4.11937e-14	1	STON2
329.608	0.571561	0.105881	5.39815	6.73332e-08	2.84184e-07	1	FAM155B
4972.31	0.572245	0.0553703	10.3349	4.90108e-25	6.62939e-24	1	DLG1
448.471	0.572539	0.108449	5.27935	1.29641e-07	5.32171e-07	1	ZNF503
194.883	0.573241	0.138363	4.14302	3.42759e-05	0.000104584	1	TLCD2
2697.26	0.573364	0.0663141	8.64618	5.32504e-18	5.03688e-17	1	RNF213
59.2611	0.573456	0.236666	2.42306	0.0153905	0.0293694	1	STBD1
2045.88	0.57372	0.0607511	9.44379	3.59533e-21	4.02611e-20	1	SPHK1
229.15	0.574223	0.138526	4.14522	3.39481e-05	0.000103631	1	FUT1
1325.31	0.574621	0.0838667	6.8516	7.30284e-12	4.55983e-11	1	FCHSD1
1514.32	0.574801	0.0704251	8.16187	3.29866e-16	2.77741e-15	1	SHOC2
412.106	0.57557	0.102501	5.61527	1.96254e-08	8.78926e-08	1	INO80D
1313.69	0.576805	0.0681036	8.46952	2.46402e-17	2.23555e-16	1	RNF31
469.924	0.577214	0.0944044	6.11426	9.70043e-10	5.00289e-09	1	NCOA1
163.143	0.577525	0.14669	3.93704	8.24912e-05	0.000238342	1	CCDC24
373.713	0.578085	0.102239	5.65424	1.56534e-08	7.09375e-08	1	CCDC71
4017.39	0.578927	0.0592617	9.769	1.52957e-22	1.8613e-21	1	PPP1R15A
101.681	0.579455	0.182028	3.18332	0.00145596	0.00340371	1	SIGIRR
2713.42	0.579935	0.0586578	9.88676	4.75169e-23	5.8952e-22	1	RNF6
62.9945	0.57995	0.223895	2.59027	0.00958995	0.0191498	1	SFXN2
3681.52	0.580283	0.0585211	9.91579	3.55442e-23	4.4387e-22	1	PDCD6
1699.67	0.580687	0.0723181	8.02962	9.77754e-16	8.06949e-15	1	SPRY4
4225.36	0.580707	0.0639586	9.07942	1.09152e-19	1.12154e-18	1	CLDND1
66126.9	0.580724	0.0525387	11.0533	2.11392e-28	3.25935e-27	1	IL1B
1021.37	0.580836	0.0755649	7.68658	1.51119e-14	1.15104e-13	1	GALNT7
2306.38	0.581182	0.0619915	9.37519	6.90511e-21	7.57347e-20	1	CDS1
3853.17	0.581229	0.0620666	9.36459	7.63446e-21	8.33914e-20	1	CLIP1
4024.32	0.581585	0.0606617	9.58734	9.03813e-22	1.05369e-20	1	ANKRD52
572.078	0.581598	0.085314	6.81715	9.28671e-12	5.74742e-11	1	SLC9A8
1465.56	0.581681	0.0730418	7.96367	1.67009e-15	1.35817e-14	1	ZNF410
3205.09	0.582226	0.0613735	9.48659	2.38706e-21	2.70947e-20	1	TRIO
1965.08	0.58237	0.0644601	9.03458	1.64633e-19	1.68124e-18	1	UBQLN2
1433.62	0.582607	0.0664037	8.7737	1.72883e-18	1.67204e-17	1	BAZ2B
2688.87	0.583021	0.0584504	9.97462	1.96858e-23	2.47922e-22	1	SCYL2
3604.37	0.583608	0.0731993	7.97285	1.55052e-15	1.26247e-14	1	RHOB
74.1895	0.583878	0.216153	2.70123	0.00690845	0.0142188	1	ACCS
9589.71	0.583887	0.0470538	12.4089	2.3376e-35	4.6256e-34	1	QSOX1
6418.6	0.584211	0.0499666	11.692	1.40013e-31	2.45382e-30	1	MT1E
1019.85	0.58484	0.0694869	8.41654	3.87764e-17	3.46622e-16	1	WDR44
2198.35	0.584906	0.057737	10.1305	4.04453e-24	5.22693e-23	1	PHF20L1
195.842	0.584989	0.138191	4.23321	2.30384e-05	7.17068e-05	1	FMN1
421.722	0.58522	0.102811	5.69222	1.25399e-08	5.73148e-08	1	C12orf4
682.743	0.58525	0.0805291	7.26756	3.66042e-13	2.53737e-12	1	YIPF1
1221.27	0.585431	0.0729663	8.02331	1.02936e-15	8.46562e-15	1	EFNA1
221.308	0.58564	0.129542	4.52086	6.15878e-06	2.06693e-05	1	FBXL14
12387.9	0.586192	0.0501642	11.6855	1.51225e-31	2.6399e-30	1	LIMA1
265.686	0.58632	0.117006	5.01101	5.4145e-07	2.08287e-06	1	APH1B
68.8758	0.586525	0.216032	2.71499	0.00662776	0.0137088	1	FAM49A
415.414	0.586548	0.0990255	5.92321	3.15726e-09	1.54299e-08	1	PIK3C2B
11004.6	0.586928	0.0498865	11.7653	5.89424e-32	1.04537e-30	1	PICALM
2665.47	0.58719	0.0595174	9.86586	5.8532e-23	7.23486e-22	1	CDK2AP1
105.203	0.587396	0.18366	3.19829	0.00138246	0.0032444	1	P4HTM
149.227	0.588286	0.148992	3.94845	7.86589e-05	0.000227812	1	MIR31HG
705.648	0.588487	0.0812811	7.24014	4.48214e-13	3.07818e-12	1	TOM1
1449.25	0.588527	0.0686881	8.56811	1.05201e-17	9.80475e-17	1	WWC3
142.475	0.588535	0.152608	3.85652	0.000115014	0.000325333	1	ZNF778
395.473	0.588603	0.104245	5.64637	1.63872e-08	7.40594e-08	1	RIMS3
2044.91	0.588731	0.0625779	9.40796	5.05857e-21	5.60816e-20	1	TFE3
19164.2	0.588993	0.0440649	13.3665	9.49246e-41	2.26477e-39	1	SDC4
428.199	0.589344	0.0964478	6.11049	9.93246e-10	5.11662e-09	1	ZNF189
2607.27	0.590172	0.0577169	10.2253	1.52762e-24	2.01921e-23	1	MAFG
3618.97	0.590399	0.0537017	10.994	4.08221e-28	6.25798e-27	1	ADAM19
448.958	0.590721	0.0950432	6.21529	5.12302e-10	2.71673e-09	1	GPATCH3
1481.94	0.590804	0.0624551	9.45967	3.08921e-21	3.4798e-20	1	USP38
4942.73	0.591205	0.0513485	11.5136	1.12707e-30	1.90516e-29	1	ELK3
119.583	0.591681	0.171225	3.45558	0.000549103	0.00138858	1	ZNF708
1033.14	0.591692	0.0735355	8.04634	8.53041e-16	7.07965e-15	1	ZSCAN29
1114.51	0.591832	0.0699774	8.45747	2.73231e-17	2.46889e-16	1	CTTNBP2NL
583.662	0.591871	0.0905633	6.53544	6.34237e-11	3.6382e-10	1	LYPD3
6191.99	0.592143	0.0527337	11.2289	2.94059e-29	4.73084e-28	1	LRP10
7064.86	0.592505	0.0500024	11.8495	2.16387e-32	3.88419e-31	1	SRXN1
489.631	0.592511	0.0892219	6.64087	3.11837e-11	1.84679e-10	1	MARVELD3
20714.3	0.592524	0.0630959	9.39085	5.95193e-21	6.56583e-20	1	S100A10
1263.68	0.592659	0.0773874	7.65834	1.88348e-14	1.42889e-13	1	PCDH1
536.899	0.59386	0.0883283	6.72333	1.77621e-11	1.07483e-10	1	EID2
823.279	0.594073	0.0804711	7.38243	1.55423e-13	1.10553e-12	1	STAMBPL1
2012.15	0.594153	0.0619271	9.5944	8.44067e-22	9.85755e-21	1	PRKD2
5985.29	0.59496	0.0551315	10.7916	3.76964e-27	5.54783e-26	1	CMIP
675.196	0.595498	0.0804081	7.40594	1.30221e-13	9.32235e-13	1	CC2D1B
531.61	0.595571	0.0885644	6.72472	1.75933e-11	1.0651e-10	1	MOB3C
760.346	0.596496	0.0829294	7.19282	6.34665e-13	4.32084e-12	1	FBXO3
657.035	0.596758	0.086337	6.91196	4.77997e-12	3.03285e-11	1	RNF146
65.9028	0.596789	0.249676	2.39025	0.0168367	0.0318513	1	SYTL4
594.743	0.597454	0.0882759	6.76803	1.30552e-11	7.98338e-11	1	TMEM51
764.08	0.597717	0.0760597	7.85852	3.88683e-15	3.093e-14	1	PKD2
1355.22	0.597817	0.0656776	9.1023	8.84358e-20	9.12901e-19	1	SCAMP2
7380.5	0.597912	0.0625795	9.55444	1.24251e-21	1.43227e-20	1	CALM1
2268.31	0.597916	0.0564012	10.6011	2.94472e-26	4.19592e-25	1	NCEH1
1927.35	0.59858	0.0652631	9.1718	4.65176e-20	4.88508e-19	1	ARMCX3
1730.62	0.598739	0.0605859	9.88249	4.95873e-23	6.14634e-22	1	TRAPPC10
319.418	0.599354	0.110385	5.42969	5.64532e-08	2.40702e-07	1	ABTB2
3379.97	0.599402	0.0661633	9.05943	1.31129e-19	1.34425e-18	1	ENTPD3
83.5285	0.600121	0.20864	2.87635	0.00402304	0.00865547	1	RNF207
861.018	0.600379	0.0763061	7.86804	3.60254e-15	2.86848e-14	1	DERL2
152.553	0.600576	0.165676	3.625	0.00028896	0.000766937	1	CDKL5
119.318	0.600751	0.178209	3.37105	0.000748834	0.00184606	1	FRK
368.642	0.601346	0.101665	5.91499	3.31889e-09	1.61843e-08	1	SYBU
618.951	0.601387	0.0867447	6.93284	4.12461e-12	2.63837e-11	1	PANX2
87.1916	0.602617	0.190659	3.16071	0.00157386	0.00365053	1	DNASE1
56.3141	0.603159	0.242432	2.48795	0.0128482	0.0249209	1	TMPPE
678.066	0.603257	0.102267	5.89886	3.6603e-09	1.77647e-08	1	SPEG
41.6338	0.603416	0.272244	2.21645	0.0266605	0.0480883	1	MYL5
1381.53	0.603557	0.0652471	9.25033	2.23806e-20	2.38601e-19	1	COBLL1
959.936	0.603746	0.0733939	8.22611	1.9339e-16	1.65442e-15	1	CERCAM
1282.78	0.60418	0.0688269	8.77825	1.66044e-18	1.60823e-17	1	ICAM1
12557.7	0.606038	0.232737	2.60396	0.00921538	0.0184543	1	DUSP1
615.69	0.606233	0.0856605	7.07717	1.47133e-12	9.72888e-12	1	RUNDC1
845.956	0.606536	0.0808585	7.5012	6.32356e-14	4.62376e-13	1	TMC6
237.885	0.606752	0.122242	4.96354	6.92205e-07	2.63018e-06	1	CTNS
644.393	0.607187	0.0849689	7.14599	8.93521e-13	6.02472e-12	1	UEVLD
9601.03	0.607279	0.0525585	11.5543	7.0185e-31	1.19395e-29	1	RAD23B
6244.57	0.607316	0.0513048	11.8374	2.50007e-32	4.47563e-31	1	SERINC1
1007.76	0.607393	0.0712495	8.52487	1.52984e-17	1.41005e-16	1	NIT1
2357.08	0.608204	0.0666182	9.1297	6.86877e-20	7.1402e-19	1	EGLN1
4137.34	0.608305	0.0582386	10.4451	1.54363e-25	2.12679e-24	1	NUDCD1
4735.32	0.608314	0.0497221	12.2343	2.03911e-34	3.95861e-33	1	DNAJB1
497.059	0.608319	0.0948747	6.41181	1.43798e-10	7.99762e-10	1	ATG4A
2245.43	0.608321	0.0611627	9.94595	2.62652e-23	3.29229e-22	1	SPARC
67.4776	0.608822	0.219079	2.77901	0.00545248	0.0114429	1	PDGFRL
920.865	0.609366	0.0749014	8.13558	4.09979e-16	3.44326e-15	1	GANC
13170.2	0.610501	0.0545874	11.1839	4.88811e-29	7.74261e-28	1	ACADVL
1943.1	0.610876	0.0634406	9.6291	6.02567e-22	7.09306e-21	1	CSRP2
54.5101	0.610929	0.244685	2.4968	0.012532	0.0243643	1	PIPSL
45.097	0.611563	0.268455	2.27809	0.0227214	0.0416429	1	CADM1
5041.71	0.61176	0.0500863	12.2141	2.61324e-34	5.05845e-33	1	PTTG1IP
576.883	0.612934	0.0888306	6.90003	5.19911e-12	3.29096e-11	1	ARHGEF40
701.494	0.613617	0.0812789	7.54953	4.36848e-14	3.23142e-13	1	GABPB1
1638.71	0.61375	0.0697344	8.80125	1.35301e-18	1.32102e-17	1	FCHO2
1159.54	0.613783	0.0786714	7.80185	6.10043e-15	4.78878e-14	1	ARHGEF17
47.6029	0.61381	0.258424	2.3752	0.0175393	0.0330398	1	RRN3P3
42.0001	0.613871	0.271282	2.26285	0.0236449	0.0431753	1	CTF1
4228.52	0.613937	0.0552078	11.1205	9.97579e-29	1.56342e-27	1	TJP1
1138.03	0.614301	0.070224	8.74773	2.17679e-18	2.09163e-17	1	ALS2
188.594	0.614668	0.135315	4.54249	5.55929e-06	1.87754e-05	1	ARHGAP24
3690.73	0.614932	0.0516869	11.8973	1.2229e-32	2.21902e-31	1	JAK1
768.434	0.614958	0.0770283	7.98353	1.42206e-15	1.15859e-14	1	ZDHHC2
375.249	0.615966	0.102618	6.00252	1.94279e-09	9.70084e-09	1	NFKBIE
61.7637	0.616838	0.226566	2.72255	0.00647803	0.0134241	1	GJB4
395.487	0.616888	0.100712	6.12528	9.05234e-10	4.68131e-09	1	PSMB10
1844.73	0.617227	0.0583012	10.5869	3.42853e-26	4.86968e-25	1	RTKN
176.815	0.61793	0.138652	4.45671	8.32274e-06	2.75435e-05	1	ANG
2815.53	0.618217	0.0542852	11.3883	4.78155e-30	7.91211e-29	1	ZFAND3
255.178	0.618485	0.120634	5.12697	2.94442e-07	1.16562e-06	1	C4orf48
44.4305	0.618763	0.263697	2.34649	0.0189512	0.0353598	1	TNFRSF14
2678.39	0.619341	0.0559911	11.0614	1.9303e-28	2.97968e-27	1	KLC2
1636.34	0.619847	0.0613115	10.1098	4.998e-24	6.428e-23	1	IFFO2
1044.39	0.619991	0.0709961	8.73276	2.48542e-18	2.38475e-17	1	E2F3
626.588	0.620568	0.0846514	7.33087	2.28669e-13	1.60429e-12	1	JAK2
11962.6	0.620587	0.0478509	12.9692	1.82944e-38	4.05978e-37	1	B4GALT1
1273.5	0.620761	0.0662394	9.37148	7.15219e-21	7.83159e-20	1	KIAA0232
2282.47	0.621342	0.0601641	10.3275	5.29487e-25	7.15478e-24	1	WDTC1
449.839	0.621848	0.0940053	6.61503	3.71473e-11	2.18928e-10	1	ODF2L
1188.29	0.621872	0.0661418	9.4021	5.34858e-21	5.92475e-20	1	ARMC8
63.6501	0.622286	0.225027	2.76538	0.00568569	0.0119042	1	HNRNPH2
803.734	0.622597	0.0872626	7.13476	9.69596e-13	6.52777e-12	1	ABHD4
664.687	0.622656	0.0864132	7.20557	5.7801e-13	3.94116e-12	1	TRPM4
4734.08	0.622839	0.0526383	11.8324	2.65363e-32	4.74416e-31	1	GIPC1
642.902	0.62417	0.10457	5.9689	2.38858e-09	1.18074e-08	1	CHAC1
1355.44	0.624271	0.0673022	9.27565	1.76547e-20	1.89277e-19	1	RIT1
971.425	0.624604	0.0729177	8.56587	1.07261e-17	9.98982e-17	1	RNF38
76.9281	0.62499	0.204497	3.05623	0.0022414	0.00505045	1	IFFO1
949.479	0.625305	0.0875668	7.14089	9.27283e-13	6.2492e-12	1	HR
285.663	0.62565	0.1198	5.22245	1.76571e-07	7.16871e-07	1	FAIM
192.269	0.626156	0.133644	4.68524	2.79631e-06	9.83501e-06	1	SRD5A3
3767.69	0.626157	0.0558593	11.2095	3.66125e-29	5.84791e-28	1	ERAP2
7604.76	0.626459	0.0495429	12.6448	1.19569e-36	2.47623e-35	1	MYO1C
2165.33	0.626921	0.0597554	10.4915	9.45622e-26	1.31922e-24	1	DCAF5
2217.19	0.627108	0.0674178	9.30181	1.38076e-20	1.4887e-19	1	ARPC4
830.846	0.627541	0.080582	7.7876	6.82934e-15	5.33584e-14	1	HPS6
164.774	0.627962	0.15128	4.15099	3.31034e-05	0.000101215	1	PCBD2
3055.17	0.62853	0.062802	10.0081	1.40393e-23	1.77817e-22	1	ATP6V1E1
512.365	0.629391	0.0898761	7.00287	2.5078e-12	1.63074e-11	1	PSKH1
8800.21	0.629808	0.0519317	12.1276	7.54175e-34	1.44726e-32	1	H1F0
27281.2	0.630006	0.0530614	11.8731	1.6321e-32	2.94153e-31	1	CSF3
884.122	0.630051	0.079162	7.95901	1.73422e-15	1.40775e-14	1	ZDHHC13
231.177	0.63018	0.137614	4.57932	4.66489e-06	1.59405e-05	1	SNCG
1054.36	0.630614	0.0789382	7.9887	1.36364e-15	1.11371e-14	1	RHBDF1
1349.21	0.630935	0.0868706	7.26293	3.78789e-13	2.61892e-12	1	HEPHL1
375.26	0.631618	0.103998	6.07335	1.25272e-09	6.36475e-09	1	PIGQ
2024.36	0.632378	0.0599784	10.5434	5.44705e-26	7.69569e-25	1	TMEM30B
1914.89	0.632767	0.0941951	6.71762	1.84715e-11	1.11573e-10	1	ATP6V1G1
458.616	0.633028	0.0931638	6.79479	1.08474e-11	6.66383e-11	1	GMPPB
6194.38	0.633902	0.0593532	10.6802	1.26044e-26	1.81735e-25	1	BIRC2
440.521	0.634268	0.0990306	6.40477	1.50599e-10	8.35952e-10	1	FIG4
461.23	0.634311	0.0981638	6.46176	1.0349e-10	5.82138e-10	1	BTN2A2
588.822	0.635318	0.0925033	6.86807	6.50778e-12	4.08252e-11	1	SEC11C
65.7387	0.635812	0.233193	2.72655	0.0064001	0.0132771	1	MARCO
581.511	0.636473	0.0865229	7.35613	1.89323e-13	1.33668e-12	1	CRY1
638.519	0.637436	0.0833285	7.64967	2.01492e-14	1.52511e-13	1	C2CD3
3238.85	0.639126	0.0689463	9.26991	1.86306e-20	1.9926e-19	1	NEK7
791.314	0.639486	0.0755549	8.46386	2.58676e-17	2.34213e-16	1	RABIF
418.043	0.639613	0.0968266	6.60575	3.95509e-11	2.32272e-10	1	ARHGAP39
1660.98	0.639847	0.0638645	10.0188	1.25993e-23	1.59731e-22	1	DDA1
2946.55	0.640311	0.0533472	12.0027	3.43851e-33	6.35172e-32	1	AVPI1
91.1795	0.640983	0.205404	3.12059	0.0018049	0.00414034	1	AP4S1
1189.33	0.64135	0.0677174	9.47097	2.77253e-21	3.13101e-20	1	ATP6V0A1
2418.38	0.64157	0.0559896	11.4587	2.126e-30	3.56212e-29	1	OGFR
84890.6	0.641942	0.0498788	12.87	6.63616e-38	1.44147e-36	1	KRT6A
2276.39	0.643133	0.0567466	11.3334	8.96405e-30	1.46872e-28	1	KIF3C
12125.7	0.643466	0.0612066	10.513	7.52532e-26	1.05759e-24	1	TPM3
556.029	0.643611	0.08985	7.16317	7.88326e-13	5.337e-12	1	CDC42EP2
272.02	0.644559	0.142639	4.51881	6.21875e-06	2.08548e-05	1	JDP2
1526.88	0.644671	0.0653507	9.8648	5.91542e-23	7.30499e-22	1	CASP3
760.874	0.644958	0.0787491	8.19005	2.61125e-16	2.21401e-15	1	NAGK
52.7263	0.644997	0.247902	2.60182	0.00927312	0.0185588	1	RNF180
1229.15	0.645037	0.0661179	9.75586	1.74113e-22	2.11104e-21	1	ATP8B1
1117.14	0.645195	0.0682536	9.45291	3.29537e-21	3.70265e-20	1	SLC25A4
3256.36	0.645755	0.055878	11.5565	6.84303e-31	1.16559e-29	1	SCD5
106.465	0.646048	0.174074	3.71134	0.000206163	0.00056057	1	CBR3
826.595	0.646165	0.0786792	8.21265	2.16354e-16	1.84378e-15	1	THRB
358.429	0.646596	0.101669	6.35983	2.01979e-10	1.10583e-09	1	ZNF707
165.246	0.646981	0.142006	4.556	5.21373e-06	1.7689e-05	1	CDC14A
635.705	0.648306	0.0817326	7.93204	2.15571e-15	1.73511e-14	1	GBP6
1080.02	0.648532	0.0685059	9.4668	2.88561e-21	3.25596e-20	1	CASP7
464.53	0.648585	0.09366	6.92489	4.36324e-12	2.78345e-11	1	MFSD9
3124.33	0.64889	0.0562153	11.5429	8.01306e-31	1.3614e-29	1	SBDS
464.553	0.648955	0.0944548	6.87053	6.39635e-12	4.01639e-11	1	PQLC2
4268.09	0.650267	0.0601682	10.8075	3.17254e-27	4.68573e-26	1	GADD45A
828.682	0.650511	0.0761164	8.54627	1.27135e-17	1.17914e-16	1	GAB1
148.662	0.650565	0.157064	4.14203	3.4425e-05	0.000104991	1	PLEKHF1
62.0104	0.650613	0.236185	2.75467	0.00587516	0.0122682	1	PIP5KL1
17169.5	0.651739	0.0514221	12.6743	8.20807e-37	1.72124e-35	1	CAV1
9267.18	0.652426	0.0540356	12.074	1.44923e-33	2.72615e-32	1	NPC1
1815.21	0.652524	0.0605511	10.7764	4.44809e-27	6.51199e-26	1	RABGEF1
110.816	0.652583	0.190552	3.42469	0.000615494	0.00154012	1	DISP2
4943.31	0.6529	0.053101	12.2954	9.58305e-35	1.87129e-33	1	TAF7
1223.37	0.653331	0.0714874	9.13912	6.29651e-20	6.56163e-19	1	SLC35A2
1190.58	0.653878	0.0699844	9.34319	9.34764e-21	1.01605e-19	1	ETHE1
615.338	0.655166	0.0834931	7.84695	4.26271e-15	3.378e-14	1	CCDC92
1135.98	0.657032	0.0681275	9.64414	5.20434e-22	6.14794e-21	1	GCC1
[truncated: 1,343 more rows]
