# Supplementary material for: Different NIPBL requirements of cohesin-STAG1 and cohesin-STAG2
Source: Nat Commun. 2023 Mar 10;14:1326. doi: 10.1038/s41467-023-36900-7 (PMC10006224; doi:10.1038/s41467-023-36900-7)
Supplement: Supplementary file 6 — Supplementary Data 3 [file 41467_2023_36900_MOESM6_ESM.xlsx]

## Sheet: Sheet1
Suppplementary Data 3. Differentially Expressed Genes (DEGs) in STAG2 KD cells. Data from Kojic et al (2018).
DEGs were obtained with DEseq2 package with three replicates per condition using FDR<0.05, ∣log2FC∣>0.5. Data come from Kojic et al (2018), GSE101921..
baseMean	log2FoldChange	lfcSE	stat	pvalue	padj	Sign	Gene
10.7836	-4.9517	1.10469	-4.48242	7.38021e-06	6.50534e-05	-1	NTSR1
13.5983	-4.68892	0.91824	-5.10642	3.28325e-07	3.89543e-06	-1	RLBP1
186.535	-4.5239	0.248227	-18.2249	3.27642e-74	1.87828e-71	-1	KDR
4.27756	-4.496	1.36675	-3.28956	0.00100345	0.00513827	-1	MMP7
3.44839	-4.17174	1.3998	-2.98025	0.00288013	0.0126126	-1	DMGDH
76.4697	-3.86954	0.319071	-12.1275	7.5502e-34	9.6185e-32	-1	ITGA10
947.631	-3.70334	0.189658	-19.5264	6.55484e-85	4.35103e-82	-1	STAG2
44.6735	-3.69158	0.39285	-9.39692	5.61839e-21	2.92806e-19	-1	CD200
17.7967	-3.60553	0.614807	-5.86449	4.50522e-09	7.13587e-08	-1	CXCL14
16.7384	-3.5063	0.616281	-5.68945	1.2745e-08	1.88221e-07	-1	FOXL1
40.475	-3.45747	0.392849	-8.80103	1.35565e-18	5.99912e-17	-1	FOXA2
11.8962	-3.42532	0.722892	-4.73836	2.15459e-06	2.17042e-05	-1	SLC1A6
163.26	-3.30107	0.193443	-17.0648	2.71312e-65	1.1406e-62	-1	WNT7A
5.28489	-3.23546	1.07311	-3.01503	0.00256957	0.0115109	-1	APOD
3.4387	-3.20377	1.26548	-2.53165	0.0113527	0.0394815	-1	PPP1R16B
34.1131	-3.18009	0.405536	-7.84171	4.44468e-15	1.47906e-13	-1	TRPC4
21.7381	-3.15051	0.510566	-6.17062	6.80222e-10	1.23438e-08	-1	SCNN1B
178.411	-3.08831	0.177643	-17.3849	1.07291e-67	5.01168e-65	-1	FOXQ1
6.38387	-3.08302	0.915979	-3.36582	0.000763163	0.00405947	-1	NTM
23.3394	-3.04119	0.479978	-6.33611	2.35641e-10	4.58627e-09	-1	SHC4
56.163	-3.03877	0.310949	-9.77257	1.47657e-22	8.82584e-21	-1	DRD2
5.92037	-2.94686	0.921193	-3.19896	0.00137923	0.00678955	-1	EFCAB1
12.9968	-2.91612	0.623789	-4.67486	2.94161e-06	2.86704e-05	-1	WNT5B
64.9071	-2.91519	0.285921	-10.1958	2.07e-24	1.4266e-22	-1	TOX2
37.138	-2.89141	0.368849	-7.83901	4.54125e-15	1.50722e-13	-1	ZBTB16
11.2158	-2.86696	0.681273	-4.20824	2.57364e-05	0.000199746	-1	PPBP
145.714	-2.86496	0.19534	-14.6665	1.05607e-48	2.3367e-46	-1	PTPRZ1
35.7067	-2.83389	0.369429	-7.67101	1.70652e-14	5.35387e-13	-1	NID1
67.2963	-2.80227	0.270004	-10.3786	3.10185e-25	2.23546e-23	-1	GPR141
492.689	-2.80004	0.106964	-26.1774	4.80915e-151	1.01088e-147	-1	C1R
10.6758	-2.7891	0.67394	-4.1385	3.49589e-05	0.000262441	-1	PRMT8
3.98816	-2.76058	1.12456	-2.45481	0.0140958	0.047093	-1	APOA5
36.7467	-2.75961	0.361542	-7.63288	2.29574e-14	7.07917e-13	-1	SERPINA5
31.3168	-2.75105	0.387696	-7.0959	1.28514e-12	3.2223e-11	-1	DEFB1
21.9596	-2.73436	0.45983	-5.94647	2.7399e-09	4.51117e-08	-1	ITGB3
27.0063	-2.72671	0.422064	-6.46042	1.04411e-10	2.10356e-09	-1	KRT23
6.23896	-2.6721	0.854239	-3.12805	0.00175973	0.00836237	-1	CH25H
35.6086	-2.64783	0.361419	-7.32622	2.36737e-13	6.47664e-12	-1	PDLIM3
2831.07	-2.58794	0.225088	-11.4974	1.35926e-30	1.41678e-28	-1	FGFBP1
92.0119	-2.57987	0.221579	-11.6431	2.48704e-31	2.65818e-29	-1	FOXC2
306.778	-2.56811	0.127139	-20.1992	9.95522e-91	8.37035e-88	-1	SCNN1G
21.0849	-2.5599	0.461788	-5.54346	2.96553e-08	4.17891e-07	-1	IL20
74.7788	-2.53762	0.249934	-10.1531	3.20892e-24	2.13005e-22	-1	TSPAN18
5.69992	-2.53204	0.88413	-2.86388	0.00418491	0.017322	-1	PLA2G2A
9.02339	-2.50614	0.694276	-3.60971	0.000306536	0.00182619	-1	ABCA6
71.1558	-2.48316	0.250333	-9.91942	3.42744e-23	2.13994e-21	-1	NGFR
512.387	-2.47718	0.771226	-3.212	0.00131813	0.00653212	-1	CASP14
2008.98	-2.47311	0.0611483	-40.4445	0	0	-1	FAM20C
1225.04	-2.40381	0.0744243	-32.2988	7.2764e-229	4.5885e-225	-1	OSBP2
9.531	-2.40108	0.666458	-3.60274	0.000314875	0.00186792	-1	SRGN
16.8593	-2.39063	0.517827	-4.61666	3.89972e-06	3.68967e-05	-1	FGL1
30.0573	-2.36296	0.373784	-6.32173	2.5865e-10	5.00322e-09	-1	CYYR1
10.3252	-2.36162	0.637783	-3.70286	0.000213179	0.00132509	-1	BCO2
66.273	-2.35923	0.253945	-9.29035	1.53788e-20	7.78947e-19	-1	GABRA2
94.1405	-2.33732	0.211575	-11.0472	2.26047e-28	1.94476e-26	-1	ENTPD3
10.2009	-2.32917	0.633731	-3.67532	0.000237549	0.0014586	-1	GZMB
1348.15	-2.30046	0.150197	-15.3164	5.9454e-53	1.6663e-50	-1	MTSS1
36.0311	-2.30006	0.359908	-6.39069	1.6514e-10	3.26449e-09	-1	SEMA5B
60.781	-2.29246	0.269084	-8.51951	1.60228e-17	6.4769e-16	-1	A4GALT
21.7029	-2.27329	0.428563	-5.30446	1.13006e-07	1.45432e-06	-1	PDGFB
8.8288	-2.2723	0.685147	-3.31652	0.000911452	0.0047403	-1	UNC5C
6.86516	-2.26847	0.827463	-2.74148	0.00611634	0.0235945	-1	ZBTB7C
5.92504	-2.25933	0.844226	-2.67621	0.0074459	0.0279904	-1	HTR1D
138.117	-2.23661	0.182317	-12.2677	1.34972e-34	1.81092e-32	-1	PAG1
62.42	-2.22916	0.255482	-8.72532	2.6542e-18	1.1309e-16	-1	PTGER2
79.4743	-2.22342	0.225928	-9.84128	7.47563e-23	4.59915e-21	-1	APOBEC3G
13.3586	-2.21021	0.5499	-4.01929	5.83748e-05	0.000417596	-1	RCN3
15.0466	-2.20237	0.524896	-4.19582	2.71882e-05	0.00020998	-1	KCNB1
42.1349	-2.18817	0.311006	-7.03579	1.98136e-12	4.90942e-11	-1	SNCAIP
20.8899	-2.12722	0.429603	-4.95159	7.36111e-07	8.14371e-06	-1	PELI2
16.2077	-2.12069	0.494355	-4.28981	1.78823e-05	0.000144572	-1	SAA4
161.636	-2.0992	0.164656	-12.7491	3.15546e-37	4.68197e-35	-1	C15orf48
11.5188	-2.07914	0.576621	-3.60573	0.000311275	0.00185179	-1	APCDD1
74.496	-2.06839	0.230496	-8.97364	2.86862e-19	1.3204e-17	-1	ABCG1
5.2457	-2.06177	0.843174	-2.44525	0.0144753	0.0481441	-1	LMF1
305.677	-2.05973	0.584563	-3.52354	0.00042583	0.00242902	-1	STC1
11.2929	-2.0562	0.584881	-3.51559	0.00043878	0.00248938	-1	FOXE1
1352.96	-2.05423	0.0849264	-24.1884	2.94614e-129	3.71567e-126	-1	ALOX15B
113.157	-2.05304	0.188044	-10.9179	9.46917e-28	7.96168e-26	-1	LYPD6
75.7565	-2.05112	0.229369	-8.94242	3.80733e-19	1.73351e-17	-1	DLL1
23.2722	-2.04285	0.411239	-4.96753	6.78104e-07	7.602e-06	-1	SLITRK6
35.972	-2.02918	0.344784	-5.88535	3.97212e-09	6.3333e-08	-1	ADAM12
124.415	-2.02497	0.183124	-11.0579	2.00777e-28	1.74634e-26	-1	ZNF488
145.938	-1.97998	0.170608	-11.6054	3.86709e-31	4.09846e-29	-1	CHGB
10.8736	-1.97847	0.587669	-3.36665	0.000760879	0.00404903	-1	PCBP3
6.61067	-1.96332	0.772321	-2.5421	0.0110189	0.0385494	-1	ALDH3A1
23.9803	-1.96233	0.396624	-4.94758	7.51422e-07	8.28403e-06	-1	KCNMB4
373.6	-1.96008	0.134082	-14.6185	2.13964e-48	4.57375e-46	-1	SPRR1B
50.0298	-1.95387	0.304461	-6.41747	1.38556e-10	2.76498e-09	-1	GJB2
28.5584	-1.94156	0.365949	-5.30553	1.12346e-07	1.4473e-06	-1	N4BP2L1
12.8521	-1.90717	0.536736	-3.55327	0.000380479	0.00220625	-1	RNF175
267.773	-1.90172	0.126963	-14.9785	1.01487e-50	2.46145e-48	-1	STMN3
8.67884	-1.88561	0.658569	-2.86319	0.004194	0.0173482	-1	AMPH
43.1459	-1.86899	0.299343	-6.24366	4.27436e-10	8.0701e-09	-1	LBH
27.1354	-1.8447	0.363588	-5.0736	3.90369e-07	4.55022e-06	-1	MARCH3
409.464	-1.83244	0.103713	-17.6684	7.3465e-70	3.86058e-67	-1	PLAC8
399.398	-1.79915	0.105331	-17.0809	2.05753e-65	8.94812e-63	-1	DLK2
13.5946	-1.79813	0.518953	-3.46492	0.000530388	0.00294434	-1	DAPK2
18.0902	-1.79204	0.444374	-4.03274	5.51307e-05	0.000396187	-1	RASSF10
8.24546	-1.77894	0.655232	-2.71497	0.0066281	0.0253468	-1	CNGB1
17.2647	-1.77713	0.46734	-3.80266	0.000143152	0.000929678	-1	NPR3
2264.1	-1.77639	0.0632574	-28.0819	1.63074e-173	6.85562e-170	-1	SLC16A3
1984.55	-1.7723	0.0645425	-27.4593	5.37423e-166	1.69449e-162	-1	IFITM1
7.38009	-1.75821	0.687417	-2.5577	0.0105366	0.0371816	-1	TSPAN2
13.9632	-1.7522	0.509575	-3.43854	0.000584851	0.00320841	-1	CUX2
674.079	-1.74006	0.0874234	-19.9039	3.76748e-88	2.79503e-85	-1	ADAM19
2048.15	-1.72474	0.0675248	-25.5423	6.68507e-144	1.20446e-140	-1	PCDH1
26.2058	-1.72236	0.380202	-4.53012	5.89507e-06	5.30682e-05	-1	ADRB1
35.6378	-1.72016	0.318422	-5.40215	6.5846e-08	8.87233e-07	-1	PLLP
49.5231	-1.69917	0.266447	-6.37713	1.80437e-10	3.54467e-09	-1	PRDM8
33.4727	-1.68042	0.322444	-5.2115	1.8732e-07	2.31843e-06	-1	MN1
9.08096	-1.64054	0.628576	-2.60993	0.00905609	0.0328867	-1	RNF112
188.542	-1.63871	0.143599	-11.4117	3.65461e-30	3.71709e-28	-1	MT1F
31.8955	-1.63449	0.335212	-4.876	1.08257e-06	1.15707e-05	-1	OLFM4
15.3239	-1.62923	0.489889	-3.32572	0.00088192	0.0046029	-1	MEG3
28.3124	-1.62407	0.354101	-4.58645	4.50837e-06	4.19938e-05	-1	SLC6A14
40.7413	-1.624	0.305527	-5.31541	1.06416e-07	1.3822e-06	-1	SLCO2A1
20.5313	-1.61331	0.421156	-3.83066	0.000127799	0.000840791	-1	PTPRH
45.578	-1.59975	0.274948	-5.81836	5.94262e-09	9.25289e-08	-1	CCDC146
17.5556	-1.58434	0.454681	-3.48452	0.000493028	0.00276482	-1	SLC8A1
43.2724	-1.58314	0.294021	-5.38445	7.26665e-08	9.72898e-07	-1	BHLHE41
18.2981	-1.5829	0.435215	-3.63706	0.000275769	0.00166252	-1	NYAP1
13.4792	-1.57532	0.526879	-2.9899	0.00279068	0.0123059	-1	OXTR
16.1378	-1.57424	0.455848	-3.45343	0.000553502	0.00305504	-1	TMEM61
16.2107	-1.57421	0.466153	-3.37702	0.000732747	0.00391419	-1	ANPEP
520.295	-1.56562	0.0916046	-17.0911	1.72988e-65	7.79188e-63	-1	CCBE1
11.3373	-1.5634	0.559704	-2.79326	0.00521794	0.0207467	-1	MMP9
111.73	-1.56061	0.183228	-8.51731	1.63309e-17	6.58035e-16	-1	RAET1G
25.219	-1.55395	0.392528	-3.95881	7.53226e-05	0.000523976	-1	ADSSL1
342.734	-1.5461	0.255996	-6.03952	1.54571e-09	2.61321e-08	-1	SLC2A3
381.351	-1.54539	0.102299	-15.1066	1.46542e-51	3.7718e-49	-1	CLIP2
41.0177	-1.54372	0.288123	-5.35786	8.42129e-08	1.1203e-06	-1	HSD11B1
9.87858	-1.54261	0.590136	-2.61399	0.00894924	0.0325549	-1	SALL4
68.4964	-1.54257	0.242467	-6.36197	1.9918e-10	3.90679e-09	-1	SERPINB4
16.4983	-1.54095	0.460793	-3.34413	0.000825404	0.00435019	-1	ESPN
14.4379	-1.53618	0.518524	-2.96261	0.00305044	0.0132252	-1	IZUMO4
81.665	-1.5344	0.206176	-7.44221	9.90172e-14	2.83176e-12	-1	SDC2
19.6036	-1.52241	0.414992	-3.66854	0.000243943	0.00149278	-1	TLR5
56.2059	-1.51939	0.24569	-6.18419	6.24223e-10	1.14429e-08	-1	CPM
103.832	-1.49999	0.194162	-7.72545	1.11455e-14	3.55865e-13	-1	ST8SIA4
17.9433	-1.48726	0.43706	-3.40286	0.000666841	0.00360026	-1	LHX1
17.9904	-1.48189	0.430522	-3.44207	0.00057727	0.00316958	-1	ARHGEF6
58.3486	-1.47996	0.242091	-6.11325	9.76252e-10	1.72203e-08	-1	TPRG1
648.711	-1.46821	0.0874498	-16.7892	2.92749e-63	1.11884e-60	-1	ANO1
1154.56	-1.46482	0.0700728	-20.9043	4.89036e-97	4.7444e-94	-1	HSD17B2
13.3714	-1.46041	0.50796	-2.87505	0.00403961	0.0168144	-1	FRY
156.78	-1.4593	0.158346	-9.2159	3.08686e-20	1.50897e-18	-1	VSNL1
128.984	-1.45732	0.166902	-8.73158	2.51146e-18	1.07371e-16	-1	REPS2
22.7289	-1.45621	0.397788	-3.66077	0.00025146	0.00153357	-1	CDKN1C
92.2219	-1.45542	0.193545	-7.51983	5.48483e-14	1.60126e-12	-1	TMC7
102.855	-1.45522	0.201846	-7.20955	5.61372e-13	1.46584e-11	-1	TNFRSF6B
523.301	-1.4544	0.0956661	-15.2029	3.38562e-52	8.89572e-50	-1	VSTM2L
15.653	-1.43623	0.456626	-3.1453	0.00165917	0.00794134	-1	TRIM9
764.964	-1.4318	0.086916	-16.4734	5.69488e-61	1.99511e-58	-1	AKAP12
14.3142	-1.43008	0.479639	-2.98157	0.00286773	0.0125757	-1	PKIB
1179.4	-1.42918	0.0846133	-16.8908	5.26246e-64	2.07407e-61	-1	SAA2
391.242	-1.42886	0.103813	-13.7638	4.21097e-43	7.81011e-41	-1	IGFBP7
67.0762	-1.42496	0.230321	-6.18683	6.13858e-10	1.13022e-08	-1	DNAH17
572.347	-1.42197	0.112194	-12.6743	8.21287e-37	1.17705e-34	-1	CD14
16.176	-1.42106	0.451332	-3.14858	0.00164064	0.00787358	-1	MATN2
43.2897	-1.41404	0.28924	-4.88882	1.0144e-06	1.09254e-05	-1	C1QL1
126.575	-1.40589	0.184338	-7.62672	2.4081e-14	7.3716e-13	-1	ENTPD2
62.8273	-1.40565	0.235192	-5.97662	2.2781e-09	3.78543e-08	-1	CYP26B1
30.0863	-1.40547	0.339259	-4.14277	3.43129e-05	0.000258515	-1	MGAT4A
717.355	-1.39607	0.0791783	-17.632	1.3984e-69	7.05464e-67	-1	SERPINE2
343.083	-1.3943	0.111613	-12.4923	8.22317e-36	1.15234e-33	-1	CCDC85B
89.1297	-1.38696	0.19475	-7.12177	1.06547e-12	2.68217e-11	-1	HEY1
247.307	-1.386	0.123533	-11.2197	3.263e-29	3.04837e-27	-1	IRAK2
65.0969	-1.3813	0.239798	-5.76027	8.39779e-09	1.28691e-07	-1	TNFSF10
21.1906	-1.37513	0.411747	-3.33975	0.000838534	0.00440283	-1	EDN2
135.067	-1.37203	0.166527	-8.23913	1.73474e-16	6.51146e-15	-1	CD1D
489.306	-1.37085	0.0918541	-14.9242	2.29394e-50	5.16627e-48	-1	NEDD9
401.716	-1.36911	0.100378	-13.6396	2.32901e-42	4.19622e-40	-1	CSGALNACT1
12.6209	-1.3678	0.524886	-2.6059	0.00916327	0.0331899	-1	KCNE1
291.21	-1.36335	0.121932	-11.1812	5.03969e-29	4.5727e-27	-1	RUNX2
18.6715	-1.35746	0.42306	-3.20868	0.00133347	0.00659521	-1	PADI2
578.511	-1.35664	0.0875832	-15.4898	4.06863e-54	1.19334e-51	-1	CAPRIN2
377.834	-1.35143	0.103797	-13.0199	9.42336e-39	1.46725e-36	-1	CCNA1
115.19	-1.34297	0.179479	-7.48261	7.28633e-14	2.11253e-12	-1	SDK2
1239.04	-1.34149	0.0676787	-19.8215	1.9437e-87	1.36189e-84	-1	EHD2
51.733	-1.3392	0.293647	-4.56059	5.10106e-06	4.6857e-05	-1	WFDC2
759.711	-1.33899	0.102524	-13.0602	5.55987e-39	8.76514e-37	-1	CD70
4207.66	-1.33206	0.0497189	-26.7918	4.0277e-158	1.01595e-154	-1	EFEMP1
39.734	-1.32334	0.292637	-4.52213	6.12197e-06	5.48758e-05	-1	TNFAIP8L3
51.4788	-1.32243	0.253362	-5.21953	1.79381e-07	2.22892e-06	-1	LY6D
67.4084	-1.32192	0.226747	-5.82994	5.54471e-09	8.67616e-08	-1	NFATC4
58.4371	-1.31522	0.242654	-5.42014	5.95519e-08	8.06734e-07	-1	RTN4RL1
17.5423	-1.30825	0.458656	-2.85236	0.00433962	0.0178162	-1	CLEC2B
15.8137	-1.30761	0.4815	-2.71569	0.00661377	0.0252996	-1	RHCG
18.1498	-1.30178	0.425446	-3.0598	0.00221482	0.0101502	-1	RCOR2
38.5997	-1.29875	0.292263	-4.44378	8.83939e-06	7.64101e-05	-1	PDE9A
2218.37	-1.29747	0.0665467	-19.4972	1.15959e-84	7.31237e-82	-1	SMOC1
1708.23	-1.28359	0.192648	-6.66287	2.68528e-11	5.76947e-10	-1	S100A8
109.615	-1.28195	0.183906	-6.97067	3.15445e-12	7.52058e-11	-1	S1PR1
920.516	-1.27451	0.0788354	-16.1667	8.65965e-59	2.87409e-56	-1	MMP28
46.5824	-1.27137	0.269995	-4.70887	2.49099e-06	2.46984e-05	-1	TP73
43.2902	-1.26855	0.278816	-4.54978	5.37023e-06	4.90082e-05	-1	TMEM8B
115.526	-1.26697	0.178467	-7.09917	1.25504e-12	3.1531e-11	-1	GBP4
174.88	-1.26674	0.144445	-8.76969	1.7916e-18	7.76484e-17	-1	TNFAIP2
16.6412	-1.26553	0.445518	-2.84058	0.0045031	0.0183559	-1	RAB26
15.9746	-1.25563	0.454309	-2.76382	0.00571293	0.0223554	-1	MMP11
838.136	-1.2545	0.0758972	-16.529	2.26921e-61	8.17692e-59	-1	MME
52.0928	-1.25066	0.260031	-4.80967	1.51183e-06	1.58365e-05	-1	SULT1E1
99.3537	-1.25002	0.194237	-6.43554	1.23038e-10	2.46311e-09	-1	CKB
13.6741	-1.24893	0.493789	-2.52928	0.0114297	0.0397001	-1	GABRP
926.606	-1.22936	0.0721426	-17.0407	4.0981e-65	1.66727e-62	-1	VIM
15.8378	-1.22786	0.450899	-2.72314	0.00646641	0.0248263	-1	GNG2
52.4029	-1.22535	0.255693	-4.79225	1.64917e-06	1.71188e-05	-1	SV2A
41.7631	-1.22381	0.276886	-4.41989	9.87495e-06	8.46079e-05	-1	SORCS2
669.042	-1.22076	0.0918138	-13.2961	2.43908e-40	3.99502e-38	-1	TLR2
187.901	-1.21983	0.153284	-7.95794	1.74923e-15	6.07748e-14	-1	ATP2B4
95.1279	-1.21204	0.20058	-6.04266	1.51595e-09	2.5767e-08	-1	PRX
139.171	-1.21077	0.160025	-7.56613	3.84504e-14	1.14642e-12	-1	GGT5
48.7117	-1.20685	0.260522	-4.63242	3.61407e-06	3.44005e-05	-1	CLYBL
13.3893	-1.20495	0.493561	-2.44134	0.0146329	0.0485275	-1	MIR25
52.9638	-1.2018	0.249165	-4.82331	1.41197e-06	1.48522e-05	-1	DOCK11
136.55	-1.19966	0.158423	-7.57254	3.66001e-14	1.09905e-12	-1	SLC43A1
3288.25	-1.19598	0.133126	-8.98383	2.61505e-19	1.2081e-17	-1	MT1X
50.0023	-1.19437	0.255939	-4.66662	3.06194e-06	2.96389e-05	-1	NREP
27.6634	-1.19282	0.347141	-3.43613	0.000590081	0.00323429	-1	HSD3B7
30.5862	-1.19118	0.323308	-3.68436	0.000229279	0.00141402	-1	SUSD2
27.7647	-1.19104	0.349849	-3.40444	0.000663001	0.00358259	-1	ATP6AP1L
46.018	-1.19084	0.26295	-4.52878	5.93243e-06	5.33422e-05	-1	COX6B2
32.1982	-1.18909	0.313286	-3.79553	0.00014733	0.000953371	-1	AFAP1L2
56.8385	-1.18613	0.261281	-4.53969	5.63381e-06	5.10442e-05	-1	MALL
40.8868	-1.18466	0.279141	-4.24394	2.19631e-05	0.000173776	-1	MYEOV
37.5481	-1.18457	0.293448	-4.03674	5.41998e-05	0.00038972	-1	EFS
611.864	-1.18222	0.0959686	-12.3188	7.17643e-35	9.83795e-33	-1	PNLIPRP3
275.6	-1.18053	0.118648	-9.94985	2.5256e-23	1.60873e-21	-1	COL8A1
26.9402	-1.17944	0.376126	-3.13577	0.00171403	0.00817911	-1	CYP2S1
72.0526	-1.17383	0.211868	-5.5404	3.01787e-08	4.24792e-07	-1	RUNX3
441.172	-1.16794	0.103821	-11.2495	2.3296e-29	2.22582e-27	-1	STEAP1
380.077	-1.16592	0.108691	-10.7269	7.60961e-27	5.96102e-25	-1	AKR1C3
5742.78	-1.16542	0.0460578	-25.3035	2.92365e-141	4.60913e-138	-1	CDC25B
15.2634	-1.16364	0.467871	-2.48709	0.0128793	0.0437455	-1	IL33
106.024	-1.14836	0.182637	-6.28763	3.22349e-10	6.13191e-09	-1	CALB1
15.7003	-1.14525	0.469507	-2.43927	0.0147169	0.0487293	-1	FBXO43
32.4896	-1.14454	0.331344	-3.45422	0.000551877	0.00304823	-1	ATP8B3
1372.84	-1.14447	0.084496	-13.5446	8.52578e-42	1.51447e-39	-1	PLAT
132.457	-1.14185	0.169578	-6.73346	1.6567e-11	3.60869e-10	-1	C1orf115
17.4304	-1.13568	0.449043	-2.5291	0.0114355	0.0397092	-1	GPR19
669.724	-1.12803	0.0806654	-13.9841	1.94982e-44	3.78325e-42	-1	FBLN1
40.9362	-1.12734	0.277781	-4.05837	4.94156e-05	0.000359889	-1	CSF2
867.418	-1.12562	0.0805361	-13.9766	2.16663e-44	4.14024e-42	-1	SRGAP3
28.9917	-1.12484	0.330536	-3.40307	0.000666322	0.003599	-1	SULT1B1
64.9423	-1.12032	0.223344	-5.0161	5.27306e-07	6.02389e-06	-1	EPOR
34.2155	-1.11263	0.305598	-3.64083	0.000271763	0.00164618	-1	SNTA1
38.8155	-1.11083	0.302935	-3.6669	0.000245509	0.0015009	-1	TMEM91
27.5895	-1.09248	0.343141	-3.18377	0.00145371	0.00710903	-1	KCNK2
51.2824	-1.08609	0.25176	-4.31398	1.60338e-05	0.000131396	-1	PKN3
150.666	-1.08134	0.149153	-7.24987	4.17166e-13	1.11245e-11	-1	GNG11
162.192	-1.08064	0.146296	-7.38672	1.505e-13	4.2274e-12	-1	ST3GAL5
20.8302	-1.07377	0.417319	-2.57301	0.0100817	0.0358574	-1	CPNE4
330.17	-1.0728	0.108114	-9.92282	3.31267e-23	2.07858e-21	-1	CITED4
330.884	-1.07099	0.114109	-9.3857	6.24989e-21	3.23047e-19	-1	LIMCH1
24.1797	-1.06908	0.367414	-2.90973	0.00361738	0.0153095	-1	ICAM5
32.2922	-1.06094	0.317545	-3.34107	0.000834573	0.00438934	-1	FAM49A
27.1023	-1.06069	0.350907	-3.02272	0.00250518	0.0112519	-1	STAT5A
52.7113	-1.0602	0.245826	-4.3128	1.612e-05	0.000132017	-1	CRAT
125.307	-1.06004	0.173809	-6.09892	1.06789e-09	1.87058e-08	-1	PPARGC1A
148.378	-1.05853	0.151151	-7.00312	2.5032e-12	6.05957e-11	-1	P2RX4
25.9561	-1.05779	0.365419	-2.89474	0.00379478	0.0159267	-1	ABCA1
549.702	-1.0518	0.0870577	-12.0816	1.32073e-33	1.64922e-31	-1	ARHGEF4
646.479	-1.04534	0.0895754	-11.67	1.81457e-31	1.95601e-29	-1	SMOX
903.625	-1.04422	0.0747242	-13.9743	2.23607e-44	4.20916e-42	-1	ARL4A
55.495	-1.03984	0.278919	-3.72811	0.000192921	0.00121043	-1	PAQR8
86.6229	-1.0329	0.194437	-5.31227	1.08265e-07	1.39902e-06	-1	FAM43A
38.0485	-1.02464	0.287796	-3.5603	0.000370428	0.0021569	-1	PRODH
111.095	-1.02198	0.181471	-5.63163	1.78518e-08	2.59386e-07	-1	SLC22A23
140.603	-1.01911	0.158095	-6.44616	1.14718e-10	2.30385e-09	-1	SETBP1
473.727	-1.01368	0.0958798	-10.5724	4.00177e-26	3.04038e-24	-1	PRSS12
307.166	-1.01166	0.118043	-8.57025	1.03257e-17	4.2145e-16	-1	ANKRD33B
70.1459	-1.0089	0.21569	-4.67755	2.90325e-06	2.83185e-05	-1	PTP4A3
217.137	-1.0078	0.129558	-7.77874	7.32521e-15	2.38107e-13	-1	CASZ1
62.5824	-1.00741	0.226726	-4.44331	8.85864e-06	7.65241e-05	-1	UST
728.327	-1.00595	0.0814718	-12.3472	5.04193e-35	6.98778e-33	-1	ADAP1
20.8932	-1.00183	0.394705	-2.53818	0.0111431	0.0388977	-1	ITPKA
38.9028	-1.0001	0.292696	-3.41685	0.000633509	0.00344835	-1	ZEB1-AS1
29.799	-0.999517	0.335218	-2.98169	0.00286663	0.0125753	-1	MX2
169.643	-0.99819	0.144627	-6.90182	5.13411e-12	1.19028e-10	-1	SERPINB13
351.098	-0.991367	0.113191	-8.75839	1.98062e-18	8.55463e-17	-1	TRIB2
192.8	-0.990004	0.131492	-7.529	5.11312e-14	1.49621e-12	-1	S1PR3
39.4243	-0.989017	0.295706	-3.34459	0.000824041	0.00434624	-1	HOGA1
566.195	-0.986975	0.0875834	-11.269	1.86738e-29	1.79782e-27	-1	MACROD1
89.3773	-0.982854	0.193089	-5.09015	3.5778e-07	4.21712e-06	-1	LHPP
547.451	-0.982605	0.0874627	-11.2346	2.75876e-29	2.59653e-27	-1	CD68
43.6714	-0.982386	0.276923	-3.54751	0.000388897	0.00224783	-1	NEBL
402.853	-0.980277	0.0964861	-10.1598	2.99784e-24	2.0111e-22	-1	CPNE2
9603.35	-0.974641	0.14062	-6.93103	4.17781e-12	9.77561e-11	-1	TXNIP
248.164	-0.974457	0.127301	-7.65473	1.93715e-14	6.03242e-13	-1	OSR1
26.1452	-0.973925	0.348459	-2.79495	0.00519076	0.0206713	-1	GCNT4
408.473	-0.973577	0.0958107	-10.1615	2.946e-24	1.98689e-22	-1	FUT8
4816.75	-0.972318	0.0477669	-20.3555	4.15017e-92	3.73871e-89	-1	H1F0
450.914	-0.96851	0.0906427	-10.6849	1.19755e-26	9.32312e-25	-1	TFAP2C
571.296	-0.966052	0.0847683	-11.3964	4.35863e-30	4.36278e-28	-1	DNER
28.8702	-0.964616	0.33731	-2.85973	0.00423996	0.0175039	-1	KIAA1107
20.9325	-0.962519	0.388597	-2.47691	0.0132527	0.0448105	-1	RASSF4
179.478	-0.962195	0.138291	-6.95775	3.4575e-12	8.21206e-11	-1	UBA7
24.0102	-0.961994	0.367363	-2.61865	0.0088279	0.0321971	-1	LIMD2
11706.4	-0.961893	0.0628981	-15.2929	8.52956e-53	2.33858e-50	-1	S100A6
39.7524	-0.961696	0.285181	-3.37223	0.000745635	0.0039763	-1	C3AR1
26.0062	-0.960993	0.348278	-2.75927	0.00579301	0.0225986	-1	CDH16
36.8486	-0.95837	0.290901	-3.29449	0.00098599	0.0050653	-1	NALCN
32.9344	-0.955631	0.321693	-2.97063	0.00297194	0.0129382	-1	C16orf95
447.142	-0.952264	0.0952117	-10.0015	1.50038e-23	9.70398e-22	-1	PAN2
319.305	-0.951807	0.107478	-8.85583	8.30615e-19	3.72801e-17	-1	CTSH
2622.97	-0.951	0.0586109	-16.2256	3.32225e-59	1.13244e-56	-1	BASP1
78.7634	-0.950088	0.20494	-4.63593	3.55336e-06	3.39251e-05	-1	GPM6B
3103.75	-0.949477	0.0631529	-15.0346	4.35809e-51	1.09928e-48	-1	GAS6
79.505	-0.949216	0.213794	-4.43985	9.00202e-06	7.76563e-05	-1	KRT86
432.22	-0.948239	0.101348	-9.35627	8.25987e-21	4.23469e-19	-1	HS3ST3A1
390.342	-0.947876	0.0987927	-9.59459	8.42506e-22	4.78634e-20	-1	SLC16A14
4962.32	-0.945895	0.0568919	-16.6262	4.50458e-62	1.67093e-59	-1	FKBP5
35.8498	-0.942865	0.329335	-2.86294	0.00419735	0.0173564	-1	RORA
43.8508	-0.942808	0.268758	-3.50802	0.000451451	0.00255552	-1	HEXIM2
801.636	-0.941197	0.0772855	-12.1782	4.06259e-34	5.28221e-32	-1	DKK3
29.1248	-0.940388	0.332647	-2.82698	0.00469887	0.0190187	-1	ZNF572
192.709	-0.940372	0.1367	-6.87911	6.0227e-12	1.37042e-10	-1	HYI
522.199	-0.934604	0.108017	-8.6524	5.04273e-18	2.11292e-16	-1	LOXL2
231.232	-0.933358	0.130319	-7.1621	7.94486e-13	2.02835e-11	-1	KDELR3
39.3199	-0.930065	0.279664	-3.32565	0.000882112	0.0046029	-1	AMPD3
73.3472	-0.929279	0.224509	-4.13917	3.48568e-05	0.000261987	-1	RRAD
108.996	-0.926356	0.173223	-5.34776	8.9051e-08	1.17727e-06	-1	TMEM187
229.074	-0.926153	0.126708	-7.30933	2.68486e-13	7.28203e-12	-1	COL13A1
230.079	-0.923092	0.12184	-7.57627	3.55629e-14	1.07559e-12	-1	ARHGEF40
166.709	-0.922407	0.146359	-6.30236	2.93153e-10	5.61892e-09	-1	HDAC5
68.7841	-0.921507	0.220518	-4.17883	2.93013e-05	0.00022465	-1	APOL3
656.787	-0.921432	0.100646	-9.15514	5.42876e-20	2.60333e-18	-1	RAB27B
129.95	-0.920969	0.173695	-5.30223	1.14399e-07	1.47075e-06	-1	UNC5B
42.9999	-0.919035	0.274263	-3.35092	0.000805431	0.00426095	-1	DICER1-AS1
138.653	-0.918235	0.156456	-5.86896	4.38546e-09	6.95717e-08	-1	ABTB1
88.7375	-0.918065	0.193204	-4.75179	2.01627e-06	2.03855e-05	-1	PLXND1
50.8211	-0.915043	0.248189	-3.68688	0.000227023	0.00140148	-1	DEPTOR
875.23	-0.913447	0.0887405	-10.2935	7.54149e-25	5.28407e-23	-1	CCNG2
38.0999	-0.911625	0.287206	-3.17411	0.00150295	0.00731016	-1	ALDH6A1
527.718	-0.906487	0.087597	-10.3484	4.25641e-25	3.01583e-23	-1	SLC26A6
657.189	-0.904918	0.082611	-10.954	6.35979e-28	5.3832e-26	-1	VEGFC
178.228	-0.90439	0.139373	-6.48899	8.64148e-11	1.76068e-09	-1	CDH24
29.5475	-0.903161	0.331527	-2.72425	0.00644486	0.0247511	-1	GRAMD1C
60.5512	-0.899787	0.233825	-3.84812	0.000119028	0.000792596	-1	PGBD5
58.4192	-0.899155	0.238357	-3.7723	0.000161747	0.00103656	-1	G0S2
150.031	-0.895607	0.156617	-5.71847	1.07489e-08	1.60622e-07	-1	CERS4
48.707	-0.895025	0.257436	-3.47669	0.00050765	0.00283672	-1	GBP2
762.359	-0.893456	0.0823799	-10.8456	2.09358e-27	1.71456e-25	-1	ST6GALNAC2
161.305	-0.893447	0.144971	-6.16292	7.14138e-10	1.29221e-08	-1	TYMP
373.898	-0.892142	0.10761	-8.29052	1.12754e-16	4.29624e-15	-1	PITPNC1
322.338	-0.887203	0.113948	-7.78604	6.91433e-15	2.25916e-13	-1	LYST
463.676	-0.885656	0.0925367	-9.57087	1.06013e-21	5.91606e-20	-1	FYN
287.511	-0.884792	0.118784	-7.44874	9.42379e-14	2.7012e-12	-1	IER5L
364.09	-0.884428	0.104706	-8.44675	2.9953e-17	1.19169e-15	-1	C1S
92.0572	-0.884206	0.192134	-4.60204	4.18378e-06	3.92311e-05	-1	ACOXL
411.957	-0.883962	0.0964731	-9.16278	5.05757e-20	2.43458e-18	-1	MOK
1381.07	-0.882735	0.140648	-6.27621	3.46919e-10	6.57946e-09	-1	ACSS2
565.369	-0.88042	0.09775	-9.00685	2.12067e-19	9.83305e-18	-1	ARL4D
283.711	-0.879876	0.111195	-7.91294	2.51386e-15	8.61543e-14	-1	PTGS1
361.217	-0.879608	0.106483	-8.26052	1.45043e-16	5.4769e-15	-1	SALL1
90.2073	-0.878764	0.187025	-4.69864	2.61906e-06	2.57755e-05	-1	OTUD1
226.713	-0.877536	0.127469	-6.88433	5.80614e-12	1.3314e-10	-1	CD22
1220.37	-0.877395	0.0825825	-10.6245	2.2934e-26	1.76368e-24	-1	HAS3
222.168	-0.876988	0.126315	-6.94286	3.84237e-12	9.04104e-11	-1	NT5M
2263.91	-0.874104	0.0657232	-13.2998	2.32175e-40	3.85288e-38	-1	PINK1
107.486	-0.871872	0.181696	-4.79852	1.59843e-06	1.6647e-05	-1	FZD4
1315.75	-0.8715	0.0686419	-12.6963	6.19687e-37	9.08778e-35	-1	CUL4B
1117.21	-0.871138	0.0725757	-12.0032	3.41926e-33	4.10702e-31	-1	FBXO32
2609.6	-0.869676	0.0582097	-14.9404	1.79894e-50	4.28079e-48	-1	MAOA
162.664	-0.86642	0.141764	-6.1117	9.85742e-10	1.73634e-08	-1	TWIST2
25.3007	-0.864836	0.35449	-2.43966	0.0147011	0.0487049	-1	BOC
123.337	-0.86349	0.164096	-5.2621	1.42417e-07	1.80157e-06	-1	LRG1
1685.41	-0.859938	0.064095	-13.4166	4.83269e-41	8.34931e-39	-1	TGFB2
573.394	-0.859577	0.0888869	-9.67045	4.02591e-22	2.37265e-20	-1	NRP1
65.0947	-0.858436	0.218184	-3.93445	8.33867e-05	0.000571872	-1	SLIT2
46.6602	-0.858362	0.257373	-3.33509	0.000852732	0.00447129	-1	ZC3H10
200.173	-0.857447	0.131869	-6.50226	7.9122e-11	1.62258e-09	-1	SHROOM1
432.174	-0.856761	0.0994246	-8.61719	6.86148e-18	2.84991e-16	-1	FZD2
335.666	-0.856141	0.10324	-8.2927	1.10705e-16	4.24381e-15	-1	SIX5
38.012	-0.855918	0.285214	-3.00097	0.00269125	0.0119346	-1	KAZALD1
75.9412	-0.852845	0.210737	-4.04697	5.18859e-05	0.000375074	-1	EHHADH
43.2321	-0.852765	0.27402	-3.11205	0.00185792	0.00875536	-1	TCF7L1
108.042	-0.852304	0.172126	-4.95162	7.35972e-07	8.14371e-06	-1	PLCG2
551.89	-0.851163	0.0876545	-9.71043	2.72189e-22	1.61927e-20	-1	PORCN
1962.22	-0.850534	0.0641267	-13.2633	3.77681e-40	6.10681e-38	-1	IGFBP2
1220.95	-0.850283	0.0747413	-11.3763	5.48509e-30	5.44708e-28	-1	SEMA4B
301.476	-0.847517	0.118298	-7.16424	7.82194e-13	2.00509e-11	-1	GRB7
223.098	-0.846633	0.126434	-6.69625	2.13834e-11	4.6338e-10	-1	LURAP1L
75.4922	-0.844706	0.207385	-4.07313	4.63847e-05	0.000340515	-1	MAPK4
186.248	-0.844585	0.150407	-5.61533	1.96182e-08	2.82126e-07	-1	ZC3H6
38.6082	-0.843118	0.288509	-2.92233	0.00347426	0.0148232	-1	C5
92.0246	-0.842038	0.184361	-4.56734	4.93946e-06	4.55383e-05	-1	RASGRF1
160.073	-0.841692	0.142822	-5.8933	3.78556e-09	6.04348e-08	-1	DOK1
40.9328	-0.840134	0.276759	-3.03562	0.00240046	0.0108511	-1	PER3
27.7133	-0.839303	0.339234	-2.47411	0.0133568	0.045078	-1	LY75
214.327	-0.83447	0.137348	-6.07559	1.2353e-09	2.13128e-08	-1	ARHGEF37
114.258	-0.833651	0.16685	-4.9964	5.84096e-07	6.60683e-06	-1	HIST3H2A
242.785	-0.832759	0.126503	-6.58292	4.61298e-11	9.66428e-10	-1	VWA1
1731.85	-0.832018	0.0801175	-10.385	2.90244e-25	2.10377e-23	-1	TSC22D3
3293.59	-0.8317	0.0526523	-15.7961	3.31035e-56	1.04375e-53	-1	H1FX
331.912	-0.831106	0.10667	-7.79135	6.62955e-15	2.17174e-13	-1	THOC6
1249.47	-0.827711	0.0628129	-13.1774	1.18386e-39	1.88998e-37	-1	TSC22D1
1525.79	-0.827253	0.0690964	-11.9724	4.95437e-33	5.89477e-31	-1	NRCAM
324.51	-0.826949	0.119581	-6.91536	4.66664e-12	1.08791e-10	-1	PRSS3
203.809	-0.817703	0.132808	-6.15704	7.41162e-10	1.33727e-08	-1	EVI2B
187.496	-0.816927	0.141077	-5.79065	7.01137e-09	1.08633e-07	-1	STEAP4
281.767	-0.816021	0.112603	-7.2469	4.26427e-13	1.13462e-11	-1	FST
272.547	-0.815191	0.134591	-6.0568	1.38852e-09	2.36969e-08	-1	MEFV
92.2816	-0.81493	0.188119	-4.332	1.47758e-05	0.000122279	-1	ETV1
904.212	-0.814028	0.0709027	-11.4809	1.6453e-30	1.70086e-28	-1	SOX13
384.88	-0.813692	0.101236	-8.03758	9.16309e-16	3.26454e-14	-1	OPLAH
96.1033	-0.810954	0.186573	-4.34656	1.38287e-05	0.000115273	-1	APOBEC3B
800.556	-0.810723	0.0729317	-11.1162	1.04638e-28	9.22861e-27	-1	TBC1D8
99.071	-0.809006	0.177785	-4.55048	5.35236e-06	4.89159e-05	-1	MCEE
379.713	-0.807356	0.101851	-7.9268	2.24858e-15	7.72726e-14	-1	EPHB2
751.083	-0.806849	0.0756552	-10.6648	1.48672e-26	1.15034e-24	-1	FLRT3
157.286	-0.804969	0.146942	-5.47813	4.29842e-08	5.95079e-07	-1	MMP2
38.9095	-0.802373	0.289431	-2.77224	0.00556716	0.0218934	-1	CXCL10
951.96	-0.801005	0.0761703	-10.516	7.29288e-26	5.37882e-24	-1	ARHGAP29
264.276	-0.799744	0.11611	-6.88779	5.6664e-12	1.30172e-10	-1	CXCL3
31.8553	-0.797488	0.31688	-2.51669	0.0118462	0.0408545	-1	CBX3P2
640.503	-0.795207	0.0840111	-9.46551	2.92138e-21	1.55462e-19	-1	PIM1
164.629	-0.793067	0.141763	-5.59433	2.21482e-08	3.16345e-07	-1	TNNT1
1173.23	-0.791584	0.071755	-11.0318	2.68576e-28	2.2887e-26	-1	GCNT1
550.228	-0.789991	0.0841153	-9.39177	5.89977e-21	3.06206e-19	-1	ARHGEF16
158.154	-0.787911	0.155295	-5.07366	3.90241e-07	4.55022e-06	-1	NANOS1
2594.99	-0.787046	0.0536682	-14.665	1.07979e-48	2.34799e-46	-1	SLC39A8
159.203	-0.787016	0.144892	-5.43175	5.58049e-08	7.60055e-07	-1	APOBEC3F
3654.18	-0.786891	0.0746055	-10.5474	5.22469e-26	3.92225e-24	-1	SLC26A2
30.932	-0.786681	0.319014	-2.46598	0.0136639	0.0459053	-1	APOC1
104.87	-0.786432	0.175449	-4.48239	7.38118e-06	6.50534e-05	-1	KCNC4
374.257	-0.783935	0.105532	-7.42844	1.09883e-13	3.12832e-12	-1	LAPTM5
45.9669	-0.78286	0.256359	-3.05376	0.00225993	0.010312	-1	IL11RA
6406.06	-0.782801	0.0556429	-14.0683	5.94878e-45	1.17228e-42	-1	THBD
176.531	-0.778254	0.136292	-5.7102	1.12844e-08	1.67829e-07	-1	OSGEPL1
336.968	-0.777856	0.108586	-7.1635	7.86442e-13	2.01189e-11	-1	BTBD11
320.401	-0.776869	0.126704	-6.13136	8.71337e-10	1.54997e-08	-1	SLC7A8
978.802	-0.772838	0.0712761	-10.8429	2.1557e-27	1.75404e-25	-1	LGALS3
85.5975	-0.772761	0.19095	-4.04692	5.18953e-05	0.000375074	-1	VIPR1
147.76	-0.771241	0.147692	-5.22197	1.77033e-07	2.20494e-06	-1	P2RY2
201.577	-0.771217	0.129847	-5.93943	2.86012e-09	4.69685e-08	-1	ARSI
58.157	-0.770507	0.233521	-3.29952	0.000968496	0.00499374	-1	HCFC1R1
62.6099	-0.769213	0.223398	-3.44324	0.000574791	0.0031601	-1	HEPHL1
246.802	-0.768445	0.117088	-6.56299	5.27406e-11	1.09944e-09	-1	KANK2
3767.93	-0.767548	0.0593317	-12.9366	2.79917e-38	4.30526e-36	-1	IVNS1ABP
185.531	-0.767136	0.143796	-5.33488	9.56067e-08	1.25603e-06	-1	ITGB2
191.366	-0.763599	0.134516	-5.67664	1.37365e-08	2.01917e-07	-1	SORL1
201.011	-0.761278	0.130458	-5.83542	5.36554e-09	8.42717e-08	-1	SH3RF2
114.203	-0.760995	0.16987	-4.47986	7.46934e-06	6.56927e-05	-1	LOC643201
48.3964	-0.759398	0.276367	-2.74779	0.0059999	0.0232119	-1	RIMS3
83.1101	-0.758253	0.196372	-3.86131	0.000112783	0.000752563	-1	ARHGEF25
133.105	-0.755207	0.157873	-4.78363	1.72155e-06	1.77242e-05	-1	TCTEX1D2
54.1958	-0.75497	0.239834	-3.14789	0.00164455	0.00788503	-1	SLC29A3
62.2185	-0.754568	0.223429	-3.37721	0.00073224	0.00391314	-1	CNTNAP3
1813.96	-0.754534	0.0625053	-12.0715	1.49323e-33	1.82841e-31	-1	EHBP1
815.939	-0.754506	0.0756173	-9.97796	1.90348e-23	1.22483e-21	-1	GFPT2
338.671	-0.75403	0.105005	-7.18093	6.92387e-13	1.79679e-11	-1	NR1D1
845.546	-0.752658	0.0759975	-9.90371	4.01116e-23	2.47984e-21	-1	CSF1
193.249	-0.75141	0.138985	-5.40641	6.43011e-08	8.67343e-07	-1	CAPG
268.233	-0.75078	0.114897	-6.53435	6.38843e-11	1.31867e-09	-1	KIF13B
686.953	-0.749854	0.0778217	-9.63554	5.65926e-22	3.28915e-20	-1	SLCO4A1
42.1881	-0.749106	0.271577	-2.75835	0.00580941	0.0226556	-1	PRKCQ
16007.5	-0.74882	0.0547229	-13.6839	1.26773e-42	2.3172e-40	-1	DDIT4
302.801	-0.74759	0.112231	-6.6612	2.71596e-11	5.81557e-10	-1	MAP3K5
659.602	-0.746372	0.103088	-7.24013	4.48241e-13	1.19015e-11	-1	CFH
34.8528	-0.74338	0.304709	-2.43964	0.0147018	0.0487049	-1	ALOX5
875.61	-0.742755	0.0817432	-9.08645	1.02321e-19	4.85142e-18	-1	TNFSF9
55.8192	-0.741541	0.25237	-2.93831	0.00330006	0.0141566	-1	TESK2
96.7368	-0.741066	0.182473	-4.06123	4.88155e-05	0.000356286	-1	ACADS
105.363	-0.740894	0.182251	-4.06524	4.79824e-05	0.000351221	-1	MTUS1
52.024	-0.740869	0.24264	-3.05337	0.00226288	0.0103179	-1	OCEL1
2276.57	-0.740162	0.0601102	-12.3134	7.67179e-35	1.04039e-32	-1	HTRA1
1887.83	-0.736868	0.0678414	-10.8616	1.75598e-27	1.44748e-25	-1	TFCP2L1
1350.35	-0.734869	0.0637896	-11.5202	1.04372e-30	1.09695e-28	-1	GCLC
1041.51	-0.734258	0.0725671	-10.1183	4.58135e-24	2.99378e-22	-1	PDP1
6437.85	-0.734075	0.0608084	-12.0719	1.48613e-33	1.82841e-31	-1	ALDH1A3
178.349	-0.733494	0.145287	-5.0486	4.4505e-07	5.13538e-06	-1	PRKCA
91.2446	-0.731642	0.189048	-3.87015	0.00010877	0.000728523	-1	INSC
66.07	-0.729519	0.218423	-3.33993	0.000837997	0.00440184	-1	SEZ6L2
853.326	-0.728803	0.0754438	-9.66022	4.44926e-22	2.60996e-20	-1	APOBEC3C
44.8036	-0.727271	0.265305	-2.74127	0.0061203	0.023598	-1	SENP8
156.083	-0.726715	0.14972	-4.85383	1.21101e-06	1.28455e-05	-1	GALK1
167.131	-0.726158	0.140985	-5.15062	2.59633e-07	3.12153e-06	-1	WNT7B
348.924	-0.725768	0.106051	-6.84358	7.72384e-12	1.73952e-10	-1	ROBO3
211.446	-0.724553	0.126086	-5.7465	9.11109e-09	1.37781e-07	-1	C14orf93
116.189	-0.723604	0.164263	-4.40517	1.057e-05	8.99523e-05	-1	EPHB3
280.53	-0.723558	0.112861	-6.41106	1.4451e-10	2.87925e-09	-1	BCL6
41.0405	-0.722565	0.283038	-2.55289	0.0106833	0.0376257	-1	AURKC
150.93	-0.721531	0.146776	-4.91588	8.83857e-07	9.57663e-06	-1	CDH8
175.591	-0.719513	0.13664	-5.26576	1.39609e-07	1.76959e-06	-1	GAS1
57.5584	-0.717156	0.234515	-3.05804	0.00222791	0.0101953	-1	CBR3
301.265	-0.713835	0.114251	-6.24796	4.15845e-10	7.86302e-09	-1	MTMR11
52.0497	-0.713406	0.251539	-2.83616	0.00456591	0.0185605	-1	FZD7
2315.67	-0.712716	0.0637354	-11.1824	4.97133e-29	4.54336e-27	-1	IFI27
1132.82	-0.712636	0.068812	-10.3563	3.91899e-25	2.79245e-23	-1	FHOD3
191.42	-0.711224	0.13971	-5.09071	3.5672e-07	4.20856e-06	-1	ISM1
7118.47	-0.711211	0.0467221	-15.2222	2.52101e-52	6.76489e-50	-1	MMP14
490.173	-0.711151	0.0972812	-7.31027	2.66613e-13	7.24681e-12	-1	CDC25C
298.443	-0.70958	0.115633	-6.13649	8.43623e-10	1.50919e-08	-1	ORAI3
101.737	-0.70893	0.18189	-3.89757	9.71615e-05	0.000657052	-1	GPC4
400.893	-0.708139	0.100801	-7.0251	2.13908e-12	5.24865e-11	-1	RASSF8
595.045	-0.707699	0.0909277	-7.78309	7.07716e-15	2.30639e-13	-1	KLF9
38.2155	-0.704958	0.280352	-2.51454	0.0119186	0.0410143	-1	SULT1A1
60.4507	-0.702267	0.225636	-3.1124	0.00185574	0.00874939	-1	DNAH2
189.51	-0.701007	0.132707	-5.28238	1.2752e-07	1.62643e-06	-1	TCEA2
70.1785	-0.700665	0.210132	-3.3344	0.000854842	0.00447913	-1	BEX4
65.6449	-0.700468	0.215297	-3.2535	0.00113993	0.00572325	-1	LXN
7303.82	-0.700231	0.0441407	-15.8636	1.13224e-56	3.66151e-54	-1	SERPINE1
151.623	-0.698439	0.158206	-4.41474	1.01134e-05	8.64158e-05	-1	KLF12
503.105	-0.697551	0.0902322	-7.73062	1.0702e-14	3.43446e-13	-1	RRNAD1
73.4629	-0.695535	0.206979	-3.36041	0.000778268	0.00413285	-1	C3orf67
62.3743	-0.695298	0.223748	-3.10751	0.0018867	0.00886553	-1	HES6
41.2207	-0.69405	0.270525	-2.56557	0.0103007	0.036483	-1	FLT3LG
42.3885	-0.693743	0.279014	-2.48641	0.0129039	0.0437963	-1	ZCWPW1
629.646	-0.692214	0.0904047	-7.65684	1.90566e-14	5.94905e-13	-1	ZMIZ1
3645.83	-0.69078	0.0486428	-14.2011	9.02042e-46	1.8058e-43	-1	HMGB3
394.434	-0.689529	0.107102	-6.43803	1.21037e-10	2.4269e-09	-1	TRERF1
342.367	-0.689428	0.100922	-6.8313	8.4148e-12	1.89175e-10	-1	MLPH
436.923	-0.68912	0.100048	-6.88787	5.66353e-12	1.30172e-10	-1	FHDC1
883.61	-0.686925	0.0782255	-8.78135	1.61525e-18	7.0981e-17	-1	FOS
78.4423	-0.686585	0.201118	-3.41385	0.000640529	0.00347905	-1	CCDC15
7423.03	-0.685832	0.0533534	-12.8545	8.11386e-38	1.21824e-35	-1	PHLDA1
111.881	-0.682745	0.177642	-3.84338	0.000121351	0.000805512	-1	ZNF358
1251.71	-0.682477	0.0671019	-10.1708	2.67809e-24	1.81592e-22	-1	GPSM2
109.967	-0.681423	0.171423	-3.97509	7.03531e-05	0.000491876	-1	LHX6
115.834	-0.680804	0.177173	-3.8426	0.000121737	0.000806801	-1	CRYL1
110.277	-0.68072	0.16966	-4.01226	6.01413e-05	0.00042829	-1	IRX3
2846.41	-0.679886	0.0571197	-11.9028	1.14413e-32	1.33609e-30	-1	SEC14L2
208.562	-0.67877	0.129062	-5.25926	1.44633e-07	1.82594e-06	-1	PRAF2
689.792	-0.677937	0.0788196	-8.60113	7.89353e-18	3.24277e-16	-1	PID1
155.572	-0.676996	0.143448	-4.71945	2.36482e-06	2.35585e-05	-1	NUDT6
184.02	-0.67682	0.140847	-4.80535	1.54478e-06	1.61415e-05	-1	MDK
1831.37	-0.675493	0.0638824	-10.574	3.93333e-26	3.00649e-24	-1	CCDC71L
308.829	-0.67261	0.108739	-6.18552	6.18985e-10	1.13799e-08	-1	HMGCL
58.5878	-0.672364	0.245862	-2.73472	0.00624336	0.0240358	-1	CALHM2
53.4706	-0.671553	0.237814	-2.82386	0.00474494	0.0191385	-1	IL22RA1
64.2354	-0.670326	0.243565	-2.75214	0.00592075	0.0229903	-1	LRIG1
410.404	-0.669953	0.0934596	-7.16836	7.5899e-13	1.94957e-11	-1	ELFN2
73.5683	-0.669621	0.205904	-3.2521	0.00114554	0.00574911	-1	GSTM4
556.109	-0.668001	0.0899858	-7.42341	1.14145e-13	3.23504e-12	-1	SH3RF3
453.887	-0.665311	0.0966899	-6.88087	5.94866e-12	1.36161e-10	-1	KLK5
90.3069	-0.664525	0.190398	-3.4902	0.000482668	0.00271275	-1	SULF1
140.42	-0.664372	0.155293	-4.27818	1.8843e-05	0.000151368	-1	SDR16C5
4148.58	-0.663829	0.0561734	-11.8175	3.16978e-32	3.5694e-30	-1	CCL20
592.041	-0.662975	0.0835987	-7.93045	2.18349e-15	7.56543e-14	-1	FHL1
2262.32	-0.662338	0.068965	-9.60397	7.69222e-22	4.40974e-20	-1	TRIM22
261.127	-0.66225	0.122069	-5.42521	5.78869e-08	7.85867e-07	-1	FEZ1
664.455	-0.662113	0.0920821	-7.19046	6.4572e-13	1.68255e-11	-1	PNRC1
123.473	-0.661435	0.159373	-4.15022	3.32159e-05	0.000251151	-1	CTSF
60.1356	-0.659511	0.235723	-2.79782	0.00514488	0.020508	-1	SLC22A18
203.765	-0.659378	0.137671	-4.78954	1.67166e-06	1.72803e-05	-1	MAML2
195.961	-0.658863	0.130117	-5.06362	4.11367e-07	4.77731e-06	-1	PPP2R5B
408.65	-0.65737	0.0953247	-6.89611	5.34471e-12	1.23457e-10	-1	SDC3
500.485	-0.656631	0.0973174	-6.74731	1.50608e-11	3.29197e-10	-1	LTBP1
137.46	-0.656444	0.155668	-4.21694	2.47641e-05	0.000193032	-1	CCDC113
430.277	-0.656202	0.103908	-6.31521	2.69803e-10	5.19505e-09	-1	BTN3A1
88.6661	-0.653269	0.186744	-3.4982	0.000468404	0.00264082	-1	FKBP7
327.345	-0.65226	0.10703	-6.09416	1.10016e-09	1.92178e-08	-1	ROS1
254.815	-0.652029	0.115601	-5.64032	1.69732e-08	2.47189e-07	-1	ZNF362
482.098	-0.65168	0.0886451	-7.35157	1.95899e-13	5.41815e-12	-1	CELSR2
265.403	-0.650832	0.114345	-5.69183	1.25684e-08	1.86048e-07	-1	LACTB
3722.69	-0.650619	0.0641514	-10.1419	3.59897e-24	2.37645e-22	-1	TFPI2
102.359	-0.650442	0.188354	-3.45329	0.0005538	0.00305535	-1	CD74
2782.53	-0.648747	0.126902	-5.11219	3.18438e-07	3.79239e-06	-1	SERPINA1
232.514	-0.647989	0.135228	-4.79182	1.65277e-06	1.71333e-05	-1	C1QTNF1
11115	-0.647131	0.0510018	-12.6884	6.85701e-37	9.9403e-35	-1	IFITM3
1128.77	-0.642435	0.076929	-8.35102	6.76768e-17	2.64254e-15	-1	CLMP
502.826	-0.639903	0.0878859	-7.28106	3.31207e-13	8.88763e-12	-1	NID2
213.726	-0.639415	0.124685	-5.12825	2.92454e-07	3.50279e-06	-1	IL1RL1
616.149	-0.639341	0.0891016	-7.17541	7.20913e-13	1.85934e-11	-1	ADARB1
1228.15	-0.637437	0.0667051	-9.55604	1.22348e-21	6.76776e-20	-1	OAS1
620.937	-0.637137	0.0787728	-8.08829	6.05104e-16	2.17424e-14	-1	CD99L2
376.143	-0.637101	0.0964173	-6.60774	3.90224e-11	8.24373e-10	-1	ALDH3B1
465.29	-0.6368	0.0911774	-6.98419	2.86504e-12	6.89578e-11	-1	SRGAP1
70.1131	-0.63648	0.21956	-2.89888	0.00374494	0.0157385	-1	PIK3CD
1724.14	-0.634186	0.0601769	-10.5387	5.72868e-26	4.27516e-24	-1	ITGB5
3788.11	-0.633467	0.0608902	-10.4034	2.39155e-25	1.74348e-23	-1	OAS2
77.9213	-0.632481	0.200231	-3.15875	0.00158448	0.00763894	-1	STARD5
148.052	-0.632134	0.150097	-4.21151	2.53675e-05	0.000197247	-1	DOCK4
114.365	-0.631239	0.177462	-3.55704	0.000375051	0.0021808	-1	PECR
3143.23	-0.629374	0.0581743	-10.8188	2.80538e-27	2.26805e-25	-1	ETS2
688.917	-0.628696	0.0820999	-7.65769	1.89302e-14	5.92425e-13	-1	DLC1
754.254	-0.627554	0.0769353	-8.15691	3.43706e-16	1.26749e-14	-1	RAB3D
57.4668	-0.62738	0.235572	-2.66321	0.00773984	0.0288867	-1	FNDC4
544.311	-0.626988	0.0879412	-7.12963	1.00641e-12	2.53856e-11	-1	PLTP
446.171	-0.626784	0.100642	-6.22783	4.72953e-10	8.88954e-09	-1	PELI1
1767.25	-0.626317	0.0582068	-10.7602	5.30463e-27	4.23431e-25	-1	PTK2B
14623	-0.62562	0.0556807	-11.2359	2.71862e-29	2.57799e-27	-1	MT1E
381.543	-0.625463	0.0988787	-6.32555	2.52324e-10	4.88835e-09	-1	TMCO6
633.56	-0.624191	0.0822517	-7.58879	3.22912e-14	9.81341e-13	-1	EPS8
527.411	-0.620225	0.0893232	-6.9436	3.8222e-12	9.01038e-11	-1	TRIM7
74.0997	-0.619912	0.202807	-3.05666	0.00223816	0.0102311	-1	EDNRA
670.802	-0.618385	0.089365	-6.91977	4.52373e-12	1.05654e-10	-1	TRAM2
14906.8	-0.61836	0.0575713	-10.7408	6.55077e-27	5.16365e-25	-1	MCL1
101.853	-0.618007	0.174988	-3.53171	0.000412876	0.00237014	-1	GALNT13
269.964	-0.615581	0.127915	-4.81241	1.49124e-06	1.56729e-05	-1	AQP3
821.444	-0.614723	0.0811456	-7.57555	3.57606e-14	1.07898e-12	-1	CELSR1
14229.1	-0.614651	0.0521042	-11.7966	4.06524e-32	4.45834e-30	-1	LAMB1
162.98	-0.614215	0.141911	-4.32817	1.50357e-05	0.000124103	-1	PPOX
1990.88	-0.614156	0.0680571	-9.02413	1.81135e-19	8.4298e-18	-1	CPD
338.062	-0.613568	0.103719	-5.91568	3.30515e-09	5.36481e-08	-1	NLGN2
176.699	-0.611326	0.13797	-4.43085	9.38605e-06	8.07482e-05	-1	TDRKH
55.0844	-0.609105	0.23725	-2.56735	0.0102479	0.0363357	-1	QPCT
308.935	-0.607808	0.116412	-5.2212	1.77768e-07	2.21106e-06	-1	ATP2C2
15335.9	-0.607797	0.111475	-5.4523	4.97234e-08	6.83128e-07	-1	IL1B
982.628	-0.606207	0.0698636	-8.67701	4.06324e-18	1.70818e-16	-1	ST6GAL1
381.613	-0.605825	0.0977931	-6.19496	5.8299e-10	1.07653e-08	-1	CASP1
119.157	-0.605654	0.168429	-3.5959	0.000323277	0.00191147	-1	P2RX5
374.478	-0.60509	0.0986979	-6.13073	8.74762e-10	1.55387e-08	-1	SAP30
1115.53	-0.604587	0.0661771	-9.1359	6.48665e-20	3.09885e-18	-1	RHOBTB2
169.867	-0.604511	0.137915	-4.3832	1.16947e-05	9.87237e-05	-1	XAF1
618.787	-0.603677	0.0809548	-7.45696	8.85399e-14	2.54947e-12	-1	HES1
10894.6	-0.603244	0.0532369	-11.3313	9.18278e-30	9.04791e-28	-1	SERINC2
268.651	-0.603086	0.113508	-5.31314	1.07751e-07	1.39523e-06	-1	CDKN2B
14440.8	-0.602817	0.0532755	-11.3151	1.10476e-29	1.0801e-27	-1	IFI6
5772.93	-0.602768	0.0481006	-12.5314	5.02704e-36	7.12371e-34	-1	VEGFA
54.0401	-0.602722	0.240543	-2.50567	0.012222	0.0418528	-1	POU6F1
71.9485	-0.602051	0.20961	-2.87225	0.00407567	0.0169421	-1	ARL14
5466.54	-0.60197	0.0630663	-9.54502	1.36078e-21	7.49438e-20	-1	GDF15
322.104	-0.601952	0.104573	-5.75628	8.59874e-09	1.31292e-07	-1	CRELD1
1099.91	-0.601849	0.0656333	-9.16988	4.73542e-20	2.29704e-18	-1	SPIRE1
519.465	-0.601686	0.0894398	-6.72727	1.72874e-11	3.75912e-10	-1	FAM114A1
1077.29	-0.601606	0.0808553	-7.44053	1.00281e-13	2.86141e-12	-1	FGF2
184.105	-0.601535	0.138475	-4.34401	1.39906e-05	0.000116315	-1	BTN3A3
465.894	-0.600959	0.090502	-6.64029	3.13075e-11	6.66977e-10	-1	HDAC6
655.489	-0.599191	0.082824	-7.23451	4.67225e-13	1.23535e-11	-1	C9orf16
95.5554	-0.597977	0.182065	-3.28442	0.00102191	0.00522005	-1	DNM3
104.074	-0.597623	0.179032	-3.33808	0.000843609	0.00442763	-1	CCDC24
547.255	-0.597204	0.0859112	-6.95141	3.61645e-12	8.55734e-11	-1	ARL4C
4708.51	-0.594777	0.0501043	-11.8708	1.67891e-32	1.92495e-30	-1	CEBPB
1063.26	-0.594115	0.0700656	-8.47941	2.26332e-17	9.06188e-16	-1	DTX2
65.5696	-0.5937	0.219754	-2.70165	0.00689959	0.0262814	-1	KIF27
135.246	-0.593465	0.162011	-3.66312	0.000249162	0.00152176	-1	NMU
517.143	-0.593324	0.0903448	-6.56733	5.12264e-11	1.06965e-09	-1	FOXC1
77.7983	-0.592694	0.208237	-2.84625	0.00442376	0.0181145	-1	PPM1J
93.0248	-0.590381	0.194821	-3.03038	0.00244249	0.0110174	-1	FMNL3
415.478	-0.589813	0.0954824	-6.17719	6.52539e-10	1.19273e-08	-1	DHRS1
68.4791	-0.589376	0.219184	-2.68895	0.00716766	0.0271357	-1	PPARG
362.208	-0.589137	0.102694	-5.73681	9.64754e-09	1.4537e-07	-1	C5orf34
1702.57	-0.587933	0.0613218	-9.58767	9.01006e-22	5.07298e-20	-1	TOM1L2
139.821	-0.587038	0.152862	-3.84031	0.000122878	0.000813086	-1	THBS3
53.6973	-0.586467	0.241172	-2.43173	0.0150267	0.0495883	-1	RHBDL2
122.626	-0.585131	0.161319	-3.62717	0.00028655	0.0017193	-1	CBX7
213.754	-0.583827	0.128741	-4.53491	5.76286e-06	5.21012e-05	-1	THRA
1797.3	-0.582789	0.0593326	-9.8224	9.01663e-23	5.49361e-21	-1	MAGED2
90.0273	-0.582719	0.193902	-3.00522	0.00265386	0.0117996	-1	RAD51B
290.699	-0.582062	0.109886	-5.29695	1.17755e-07	1.50775e-06	-1	MIF4GD
484.544	-0.58144	0.096611	-6.01836	1.76189e-09	2.96676e-08	-1	PPL
61.6551	-0.580803	0.221678	-2.62004	0.00879201	0.0320847	-1	RTN4R
1602.34	-0.580758	0.0605631	-9.58931	8.86792e-22	5.01535e-20	-1	KLF13
137.58	-0.580407	0.153389	-3.78388	0.0001544	0.000994025	-1	MIR5047
80.1029	-0.580253	0.194757	-2.97937	0.00288841	0.0126358	-1	SYT7
1206.54	-0.580147	0.0696606	-8.3282	8.20835e-17	3.18534e-15	-1	MYO18A
53.2065	-0.579977	0.238017	-2.4367	0.0148218	0.0489993	-1	IRS1
592.065	-0.578875	0.0853624	-6.78138	1.19029e-11	2.61533e-10	-1	HAUS4
74.2042	-0.578231	0.202208	-2.85959	0.00424193	0.0175063	-1	NOG
1302.4	-0.57684	0.0826614	-6.97835	2.98672e-12	7.16133e-11	-1	SERPINB3
259.054	-0.576539	0.113588	-5.0757	3.86076e-07	4.51688e-06	-1	SFT2D3
84.7988	-0.576267	0.198703	-2.90014	0.00372992	0.0157068	-1	MIR205
145.828	-0.57521	0.15148	-3.79727	0.0001463	0.000948168	-1	PCYOX1L
2592.36	-0.575067	0.0546767	-10.5176	7.1682e-26	5.31796e-24	-1	CHST2
3362.07	-0.574491	0.0649622	-8.84347	9.27949e-19	4.1501e-17	-1	ITCH
433.91	-0.572687	0.093516	-6.12394	9.12889e-10	1.61252e-08	-1	IRF7
392.708	-0.572237	0.105601	-5.41884	5.9986e-08	8.11742e-07	-1	MND1
384.312	-0.571852	0.0996725	-5.73731	9.61918e-09	1.45116e-07	-1	SIPA1L2
728.96	-0.571811	0.0816317	-7.00477	2.47393e-12	6.01147e-11	-1	BBS2
88.7318	-0.570712	0.191055	-2.98716	0.0028158	0.0123954	-1	CNTNAP3B
485.878	-0.567833	0.100747	-5.63624	1.73808e-08	2.52834e-07	-1	BNIP3L
182.819	-0.567708	0.134757	-4.21282	2.52205e-05	0.000196225	-1	CTSS
172.548	-0.567234	0.139958	-4.05289	5.05894e-05	0.000366931	-1	APBB3
205.111	-0.566164	0.137453	-4.11895	3.80604e-05	0.000283698	-1	NME3
1158.1	-0.565851	0.0709639	-7.97379	1.53878e-15	5.36521e-14	-1	CARHSP1
1374.38	-0.565279	0.0644054	-8.77689	1.68064e-18	7.33613e-17	-1	CHST15
744.405	-0.565197	0.0741156	-7.62589	2.42356e-14	7.40095e-13	-1	BTN3A2
58.6923	-0.564795	0.230764	-2.4475	0.0143851	0.0478947	-1	CKMT1A
106.397	-0.564708	0.174255	-3.24069	0.0011924	0.00596056	-1	FBXO27
481.19	-0.563858	0.0919321	-6.13342	8.60118e-10	1.53218e-08	-1	C1GALT1C1
102.255	-0.563779	0.176174	-3.20013	0.00137367	0.00676747	-1	TTC12
739.07	-0.563687	0.0746409	-7.55198	4.28677e-14	1.26615e-12	-1	ARNTL
1849.3	-0.56308	0.0647578	-8.69516	3.4633e-18	1.46574e-16	-1	IFI44L
319.375	-0.562483	0.113726	-4.94594	7.57757e-07	8.3393e-06	-1	ARRDC3
667.773	-0.562304	0.087994	-6.39026	1.65609e-10	3.26864e-09	-1	ADA
83.3018	-0.561839	0.190736	-2.94564	0.00322288	0.0138774	-1	CADM4
99.6078	-0.560982	0.181551	-3.08994	0.00200195	0.00928597	-1	TTC32
1668.28	-0.560438	0.0675786	-8.29312	1.10312e-16	4.24163e-15	-1	TGM2
453.945	-0.56037	0.0904015	-6.19868	5.69385e-10	1.05449e-08	-1	ARHGEF3
84.0638	-0.560099	0.197814	-2.83145	0.00463382	0.0187855	-1	RNF152
313.327	-0.559695	0.103935	-5.38506	7.24188e-08	9.70611e-07	-1	KLC3
250.342	-0.55957	0.119941	-4.66538	3.08046e-06	2.97936e-05	-1	MARCH9
1308.98	-0.559566	0.0738726	-7.57474	3.59852e-14	1.08316e-12	-1	THSD4
3722.65	-0.558747	0.051218	-10.9092	1.04183e-27	8.64444e-26	-1	LITAF
120.825	-0.558353	0.164182	-3.40082	0.000671838	0.00362413	-1	THAP10
191.732	-0.558201	0.136008	-4.10419	4.05729e-05	0.000301003	-1	RASSF5
324.933	-0.556796	0.111221	-5.00623	5.55055e-07	6.31231e-06	-1	ZNRF1
178.897	-0.55533	0.139214	-3.98904	6.63419e-05	0.000467172	-1	HSPA12A
2151.31	-0.555178	0.0591871	-9.38004	6.59458e-21	3.39473e-19	-1	IFNGR2
160.034	-0.553596	0.141635	-3.9086	9.28331e-05	0.000631506	-1	GNG4
295.296	-0.553438	0.110284	-5.01829	5.21334e-07	5.96648e-06	-1	PEX11B
81.9472	-0.553431	0.207568	-2.66626	0.00767008	0.0286963	-1	LINC00460
198.778	-0.552818	0.127897	-4.32238	1.54354e-05	0.000126987	-1	KLC4
572.265	-0.551834	0.084925	-6.4979	8.14512e-11	1.66763e-09	-1	MAFB
82.0666	-0.551646	0.194087	-2.84226	0.00447948	0.0182874	-1	RASA4
481.86	-0.551564	0.107707	-5.12095	3.03994e-07	3.6341e-06	-1	RAPH1
1040.49	-0.551293	0.0702229	-7.85061	4.14006e-15	1.38134e-13	-1	NTN4
71.4931	-0.549119	0.212147	-2.58839	0.00964261	0.0345589	-1	IFI27L1
4717.67	-0.547772	0.0491084	-11.1543	6.81905e-29	6.09943e-27	-1	APLP2
4593.53	-0.546372	0.0491566	-11.1149	1.0615e-28	9.29701e-27	-1	RAI14
1049.57	-0.544964	0.0659995	-8.25709	1.49262e-16	5.61937e-15	-1	NUCB1
185.161	-0.544663	0.142275	-3.82824	0.000129063	0.000848003	-1	RPSAP52
90.5254	-0.544427	0.183216	-2.97151	0.00296343	0.0129101	-1	THAP9
137.131	-0.544333	0.160572	-3.38997	0.000699003	0.00375942	-1	CXXC5
9650.35	-0.544139	0.0485498	-11.2078	3.73179e-29	3.43543e-27	-1	PTGES
215.208	-0.543619	0.127379	-4.26775	1.97456e-05	0.000157869	-1	ECHDC3
267.954	-0.542942	0.116604	-4.65629	3.21957e-06	3.09964e-05	-1	ALPK1
314.705	-0.542517	0.108755	-4.98844	6.08687e-07	6.86037e-06	-1	TST
826.389	-0.541674	0.0778163	-6.96093	3.38023e-12	8.04367e-11	-1	CBLC
189.112	-0.540638	0.134157	-4.02991	5.57985e-05	0.00040053	-1	PPP1R3B
548.553	-0.53985	0.0871194	-6.19667	5.76704e-10	1.06648e-08	-1	HTR7
173.249	-0.539643	0.136526	-3.95269	7.72771e-05	0.000535799	-1	LOC100130899
373.457	-0.539439	0.106928	-5.04489	4.53786e-07	5.22662e-06	-1	SIRT5
776.021	-0.538131	0.0853912	-6.30194	2.93935e-10	5.62536e-09	-1	CA12
769.507	-0.537726	0.0818515	-6.56953	5.04732e-11	1.05567e-09	-1	LPCAT4
558.902	-0.536884	0.0972893	-5.51843	3.42049e-08	4.79325e-07	-1	GLRX
130.567	-0.536083	0.161531	-3.31875	0.000904207	0.0047065	-1	SSBP2
65.3514	-0.53576	0.219229	-2.44384	0.0145319	0.0482813	-1	EBI3
353.66	-0.532501	0.101611	-5.24061	1.60046e-07	2.00447e-06	-1	DENND3
480.405	-0.531637	0.0901022	-5.90038	3.62671e-09	5.83419e-08	-1	RAB27A
366.789	-0.530768	0.101157	-5.24695	1.54637e-07	1.94057e-06	-1	PAAF1
648.174	-0.530348	0.0858514	-6.17751	6.51202e-10	1.19201e-08	-1	NDE1
210.325	-0.530317	0.124474	-4.26046	2.04004e-05	0.000162636	-1	ARSK
1029.04	-0.529154	0.0716694	-7.38326	1.54458e-13	4.32894e-12	-1	RAB31
78.8249	-0.528918	0.198665	-2.66236	0.00775938	0.0289445	-1	BACH2
2608.27	-0.528511	0.0575788	-9.17891	4.35467e-20	2.12051e-18	-1	GPX4
1291.02	-0.528042	0.0695481	-7.59247	3.1386e-14	9.56136e-13	-1	MOB3A
1434.55	-0.527753	0.0735674	-7.17374	7.29763e-13	1.87832e-11	-1	CD9
114.594	-0.525944	0.164467	-3.19787	0.00138448	0.00681008	-1	ENDOV
1458.7	-0.525902	0.0683966	-7.68902	1.48272e-14	4.68378e-13	-1	HPCAL1
1416.6	-0.525518	0.0708922	-7.41293	1.23543e-13	3.47797e-12	-1	NIPSNAP1
155.943	-0.525508	0.159002	-3.30505	0.000949608	0.0049104	-1	TMEM25
395.162	-0.524728	0.103265	-5.08136	3.74744e-07	4.40062e-06	-1	ZNF704
897.843	-0.522846	0.0806268	-6.48477	8.88665e-11	1.80481e-09	-1	CKAP2L
204.925	-0.522363	0.12794	-4.08289	4.448e-05	0.000326722	-1	POLR3GL
3238.59	-0.520814	0.050725	-10.2674	9.883e-25	6.84859e-23	-1	STOM
81.7799	-0.520124	0.195276	-2.66353	0.00773248	0.0288697	-1	CNTNAP1
597.396	-0.520012	0.100149	-5.19237	2.07632e-07	2.55205e-06	-1	ACER3
75.2694	-0.519392	0.205504	-2.5274	0.0114909	0.0398909	-1	PPP1R3E
283.324	-0.518841	0.112307	-4.61985	3.84012e-06	3.63874e-05	-1	IL17RC
160.392	-0.517638	0.140597	-3.6817	0.000231682	0.00142814	-1	HOXA4
303.796	-0.516565	0.110159	-4.68928	2.74165e-06	2.68252e-05	-1	DENND5B
517.052	-0.516526	0.086058	-6.00207	1.94817e-09	3.26732e-08	-1	MXD1
199.346	-0.516315	0.130605	-3.95327	7.70914e-05	0.000534806	-1	TRAF5
170.149	-0.51566	0.142037	-3.63047	0.00028291	0.00169989	-1	FAHD2B
805.637	-0.513662	0.0762834	-6.7336	1.65519e-11	3.60869e-10	-1	MFAP5
280.581	-0.510615	0.111542	-4.57778	4.69944e-06	4.35484e-05	-1	GDPD5
334.282	-0.510497	0.106671	-4.78572	1.70378e-06	1.75844e-05	-1	HPSE
84.0154	-0.510424	0.196606	-2.59618	0.00942673	0.0339344	-1	LYPD6B
479.617	-0.510068	0.0893024	-5.71169	1.11859e-08	1.6656e-07	-1	IGFBP4
298.663	-0.509884	0.111932	-4.55531	5.23076e-06	4.7874e-05	-1	RMI2
154.576	-0.509509	0.144614	-3.52324	0.000426299	0.0024306	-1	MXD3
999.448	-0.508992	0.0885344	-5.74909	8.9727e-09	1.35851e-07	-1	SERPINB1
284.987	-0.508525	0.111358	-4.56658	4.95753e-06	4.56715e-05	-1	HIP1
506.716	-0.508433	0.0909949	-5.58749	2.30373e-08	3.28673e-07	-1	IFITM2
1144.38	-0.508396	0.0723815	-7.02384	2.15859e-12	5.28624e-11	-1	SMAD3
585.226	-0.507637	0.0887505	-5.71982	1.06637e-08	1.59537e-07	-1	THSD1
645.095	-0.506448	0.0948947	-5.33695	9.45233e-08	1.24439e-06	-1	RALGPS2
181.749	-0.506376	0.132459	-3.82289	0.000131897	0.000863533	-1	CHKA
2399.47	-0.506245	0.0576827	-8.77639	1.68808e-18	7.34142e-17	-1	CEBPD
118.518	-0.506169	0.188206	-2.68945	0.00715708	0.0271148	-1	NDRG2
399.039	-0.504988	0.101113	-4.99431	5.90458e-07	6.66683e-06	-1	KREMEN1
314.11	-0.5045	0.106788	-4.72429	2.30919e-06	2.3059e-05	-1	CNTRL
779.589	-0.504471	0.0731993	-6.89175	5.51108e-12	1.27067e-10	-1	TAOK3
427.651	-0.504266	0.0974845	-5.17278	2.3064e-07	2.80234e-06	-1	HAGH
817.395	-0.504046	0.0779686	-6.46473	1.01477e-10	2.04772e-09	-1	DUSP10
1004.61	-0.503841	0.0732425	-6.87908	6.02404e-12	1.37042e-10	-1	SEMA3B
187.227	-0.503198	0.132658	-3.7932	0.000148718	0.000960385	-1	CREB3L4
3878.34	-0.502365	0.061718	-8.13969	3.9628e-16	1.44447e-14	-1	GM2A
662.61	-0.502357	0.0970044	-5.1787	2.23432e-07	2.72263e-06	-1	C12orf57
82.1701	-0.502007	0.192358	-2.60975	0.00906077	0.0328942	-1	FAM117B
598.664	-0.501887	0.0849475	-5.9082	3.45857e-09	5.58508e-08	-1	IRS2
1164.84	-0.501005	0.0655065	-7.64818	2.03843e-14	6.33218e-13	-1	MPHOSPH6
882.667	-0.500886	0.070692	-7.08546	1.3858e-12	3.46781e-11	-1	CDC42EP3
1003	0.500379	0.0870307	5.74946	8.9528e-09	1.35712e-07	1	MLXIP
270.731	0.500495	0.12398	4.0369	5.41631e-05	0.000389678	1	PDCD1LG2
582.895	0.501209	0.0837804	5.98242	2.19847e-09	3.65793e-08	1	PSD4
78.8793	0.50225	0.198538	2.52974	0.0114148	0.0396592	1	RASEF
2259.78	0.502725	0.0530229	9.48127	2.51203e-21	1.35392e-19	1	RTTN
109.443	0.503035	0.17244	2.91717	0.00353229	0.015025	1	ABHD8
369.466	0.503349	0.100311	5.0179	5.22387e-07	5.97311e-06	1	FAM120AOS
476.171	0.503467	0.0894165	5.63059	1.79596e-08	2.60353e-07	1	PPP2R1B
209.595	0.504157	0.134582	3.7461	0.000179602	0.00113883	1	GPC6
4409.79	0.504475	0.0497483	10.1405	3.65044e-24	2.39788e-22	1	VOPP1
89.5296	0.506674	0.194562	2.60417	0.00920958	0.0333049	1	ADAMTSL5
2714.52	0.507303	0.058956	8.60477	7.64707e-18	3.15179e-16	1	ATP6V0E1
406.188	0.508721	0.094881	5.36167	8.24538e-08	1.1016e-06	1	DAAM1
2775.13	0.508902	0.0623378	8.16362	3.25139e-16	1.20254e-14	1	PHLDB2
2024.51	0.508917	0.0606807	8.3868	4.99535e-17	1.96879e-15	1	GPD2
78.7865	0.509323	0.19833	2.56805	0.0102271	0.0362799	1	ZNF329
568.455	0.5095	0.0819971	6.21363	5.17752e-10	9.6739e-09	1	IKBKG
4744.72	0.509516	0.0535605	9.5129	1.85412e-21	1.01041e-19	1	NPC1
1166.12	0.5096	0.0683263	7.45832	8.76321e-14	2.5291e-12	1	POLR3H
99.9192	0.510558	0.180031	2.83595	0.00456898	0.0185605	1	SUSD4
1235.6	0.510632	0.0626777	8.14694	3.73244e-16	1.36445e-14	1	MTMR2
151.322	0.510888	0.146562	3.48582	0.000490639	0.00275386	1	ZNF324
219.881	0.51129	0.125537	4.07284	4.64441e-05	0.000340548	1	AADAT
673.39	0.511784	0.0783022	6.53601	6.31834e-11	1.30634e-09	1	GSR
173.616	0.511909	0.138732	3.68991	0.00022433	0.00138621	1	TMEM139
3162.16	0.512679	0.0648469	7.90599	2.65807e-15	9.08496e-14	1	CRIM1
2059.71	0.513013	0.0556659	9.21593	3.08578e-20	1.50897e-18	1	ARNTL2
329.599	0.514058	0.103809	4.95196	7.34708e-07	8.14248e-06	1	FAM13B
362.253	0.514128	0.0990235	5.19198	2.08074e-07	2.55276e-06	1	LIG4
153.429	0.514975	0.149421	3.44647	0.000567961	0.00312937	1	SYNE1
105.265	0.515119	0.180106	2.86008	0.00423536	0.0174906	1	METRNL
79.2991	0.515152	0.194422	2.64966	0.00805738	0.0298355	1	ZNF772
1964.05	0.516135	0.0630385	8.18761	2.66457e-16	9.97198e-15	1	GPATCH4
1793.7	0.516644	0.0666458	7.75207	9.04031e-15	2.91602e-13	1	SAMSN1
242.582	0.517498	0.122784	4.2147	2.50107e-05	0.000194713	1	BICD1
149.65	0.517803	0.148679	3.4827	0.000496386	0.00278108	1	ZNF778
601.814	0.520383	0.0922377	5.64177	1.68314e-08	2.45407e-07	1	DANCR
143.177	0.520949	0.149642	3.4813	0.000498985	0.00279077	1	FAM118B
1814.53	0.522911	0.064367	8.12389	4.51458e-16	1.63615e-14	1	KLHL21
1237.26	0.523202	0.0663304	7.88782	3.07506e-15	1.04254e-13	1	UBASH3B
314.88	0.524679	0.112327	4.67101	2.99717e-06	2.90995e-05	1	EDA2R
300.876	0.527372	0.112824	4.67427	2.94994e-06	2.87073e-05	1	PIGM
347.358	0.53106	0.11368	4.67155	2.98938e-06	2.90463e-05	1	WDR73
11436.2	0.531142	0.0435558	12.1945	3.32404e-34	4.36695e-32	1	TPM4
3093.62	0.531515	0.0558387	9.51874	1.75287e-21	9.61184e-20	1	NQO1
245.839	0.531553	0.124984	4.25296	2.10963e-05	0.000167548	1	AIFM2
77.5642	0.532828	0.198199	2.68834	0.00718074	0.0271545	1	ZNF79
1114.95	0.532885	0.072232	7.37741	1.614e-13	4.51346e-12	1	BCAT1
87.1114	0.533829	0.188199	2.83651	0.004561	0.0185559	1	RNF207
2345.49	0.533839	0.0676	7.89703	2.85616e-15	9.73566e-14	1	SLC7A11
119.277	0.53405	0.162806	3.28028	0.00103703	0.00527382	1	ZNF583
603.75	0.534646	0.0867851	6.16057	7.24833e-10	1.30968e-08	1	KRT15
320.926	0.534726	0.118089	4.52814	5.95044e-06	5.34522e-05	1	TRPM2
1458.81	0.53488	0.0755003	7.08447	1.39575e-12	3.48579e-11	1	CHD7
2898.27	0.535147	0.127519	4.19661	2.70944e-05	0.000209512	1	ESRG
2452.25	0.535179	0.0576833	9.27789	1.72863e-20	8.72062e-19	1	TM4SF1
137.556	0.535414	0.154294	3.4701	0.000520269	0.0028985	1	DDI2
111.946	0.535924	0.168539	3.17983	0.00147361	0.0071968	1	FER
313.636	0.535978	0.114207	4.69303	2.69182e-06	2.63991e-05	1	CCNE1
31052.2	0.536231	0.0563703	9.51265	1.85866e-21	1.01041e-19	1	KRT17
550.938	0.536488	0.0896208	5.9862	2.14804e-09	3.57875e-08	1	COX20
149.007	0.537203	0.16809	3.19591	0.00139389	0.00685368	1	TBKBP1
223.224	0.539409	0.122203	4.41404	1.01457e-05	8.66337e-05	1	ZNF407
6435.92	0.539546	0.0501711	10.7541	5.66755e-27	4.49554e-25	1	EPHA2
79.5816	0.539584	0.207034	2.60626	0.0091537	0.0331647	1	BHLHB9
839.724	0.540646	0.0747387	7.23383	4.69572e-13	1.23896e-11	1	NCDN
2031.49	0.540899	0.0639405	8.45941	2.68729e-17	1.07254e-15	1	AFF1
2435.01	0.542591	0.0736213	7.37002	1.70601e-13	4.74972e-12	1	TEAD1
129.091	0.542703	0.161481	3.36079	0.000777202	0.00412893	1	TLR6
1066.94	0.543147	0.0732446	7.41552	1.21149e-13	3.41819e-12	1	CLIP4
172.032	0.543572	0.137587	3.95076	7.79032e-05	0.000539251	1	OVOL1
1179.95	0.54428	0.0702913	7.74321	9.69369e-15	3.1188e-13	1	ESRP2
2304.73	0.544389	0.0576783	9.43837	3.78616e-21	1.99795e-19	1	FBXL18
14727.4	0.54502	0.054764	9.95216	2.46762e-23	1.57978e-21	1	MYH9
941.201	0.548842	0.0734816	7.4691	8.07451e-14	2.33568e-12	1	FLCN
606.039	0.550453	0.0828079	6.64735	2.98423e-11	6.36837e-10	1	SPAG1
212.391	0.550869	0.129079	4.26767	1.97524e-05	0.000157869	1	PAX8
1297.86	0.552076	0.0682556	8.08836	6.04728e-16	2.17424e-14	1	PRSS23
70.3765	0.552688	0.212101	2.60577	0.00916673	0.0331929	1	EPPK1
70.243	0.553245	0.220709	2.50667	0.0121874	0.0417538	1	FBXL19-AS1
1366.63	0.554	0.0608233	9.10835	8.36428e-20	3.98076e-18	1	ME1
710.294	0.554565	0.075823	7.31394	2.59422e-13	7.06658e-12	1	MFSD1
845.414	0.554811	0.0705373	7.86549	3.67649e-15	1.23319e-13	1	SH3TC2
1629.94	0.555033	0.0590463	9.39997	5.4581e-21	2.85633e-19	1	SEL1L3
6924.02	0.556233	0.0561336	9.9091	3.80045e-23	2.36114e-21	1	PEA15
108.006	0.556653	0.182351	3.05265	0.0022683	0.0103352	1	EREG
5728.71	0.556931	0.0488336	11.4047	3.9622e-30	3.9977e-28	1	TFRC
338.029	0.559496	0.10554	5.30129	1.14986e-07	1.47528e-06	1	C1QTNF6
156.735	0.559751	0.146852	3.81167	0.000138031	0.000900127	1	FAM160A1
178.574	0.56156	0.143834	3.90421	9.45323e-05	0.000642025	1	ZBTB47
271.875	0.562516	0.122035	4.60947	4.03699e-06	3.80812e-05	1	STS
745.807	0.564239	0.0749327	7.52994	5.07637e-14	1.49238e-12	1	TNFRSF10A
247.396	0.567713	0.127211	4.46278	8.09048e-06	7.05651e-05	1	SH3BGRL2
436.545	0.567796	0.0935196	6.07141	1.26794e-09	2.18163e-08	1	PAK6
264.401	0.569007	0.116178	4.89773	9.69499e-07	1.04507e-05	1	SAMD5
84.4012	0.569396	0.189525	3.00433	0.00266167	0.0118201	1	GAN
288.718	0.570974	0.11009	5.18642	2.14373e-07	2.6173e-06	1	SFXN5
115.181	0.570991	0.167012	3.41887	0.000628826	0.00342729	1	HHAT
92.0122	0.575528	0.185819	3.09726	0.00195321	0.00911448	1	RAB15
403.33	0.575749	0.0954531	6.03174	1.62203e-09	2.73857e-08	1	SLC12A2
279.826	0.576007	0.117117	4.91823	8.73313e-07	9.48684e-06	1	PLEKHA7
99.3554	0.5768	0.182388	3.16249	0.00156424	0.0075558	1	TLN2
68.6738	0.576885	0.213551	2.70139	0.00690507	0.0262943	1	CHMP3
258.266	0.577949	0.141378	4.08798	4.35147e-05	0.000320378	1	GRAMD1B
57.7402	0.578805	0.230465	2.51147	0.0120231	0.041292	1	GSDMA
195.676	0.580163	0.132291	4.38549	1.15725e-05	9.77575e-05	1	BCL9
452.4	0.58028	0.0908575	6.3867	1.69503e-10	3.34027e-09	1	CYP4F11
221.889	0.582116	0.1311	4.44025	8.98558e-06	7.75675e-05	1	DUSP2
2298.41	0.58382	0.130288	4.481	7.4293e-06	6.54318e-05	1	VGLL3
84.4334	0.584448	0.196027	2.98146	0.00286876	0.0125759	1	B3GALNT1
229.773	0.584528	0.119723	4.88233	1.04841e-06	1.12338e-05	1	C3orf52
161.182	0.586355	0.144538	4.05674	4.97621e-05	0.000361521	1	BDKRB1
69.0432	0.587536	0.209812	2.8003	0.00510548	0.0203767	1	MPZL3
81.4294	0.588466	0.197266	2.9831	0.00285341	0.0125216	1	DBNDD1
159.943	0.589929	0.142374	4.14352	3.42017e-05	0.000257831	1	ACER2
675.094	0.591385	0.0813644	7.26835	3.63895e-13	9.74404e-12	1	RNF216P1
1091.94	0.592071	0.0669761	8.84004	9.56827e-19	4.26413e-17	1	INPP4B
674.252	0.592322	0.0775138	7.64151	2.14693e-14	6.63654e-13	1	FAM111B
194.022	0.593796	0.133914	4.43414	9.24386e-06	7.96336e-05	1	PTCHD4
3917.93	0.594079	0.0488618	12.1583	5.17943e-34	6.66561e-32	1	C1orf116
364.593	0.594182	0.0991852	5.99063	2.09029e-09	3.48714e-08	1	TRIM58
182.697	0.594626	0.135291	4.39515	1.10695e-05	9.37601e-05	1	RARB
923.806	0.594884	0.0690506	8.61519	6.9827e-18	2.8874e-16	1	PVT1
552.925	0.595941	0.0898088	6.63566	3.23054e-11	6.87076e-10	1	GNL3L
265.85	0.599572	0.113185	5.29727	1.17545e-07	1.50659e-06	1	TAF13
220.869	0.602343	0.124483	4.83875	1.30655e-06	1.38009e-05	1	ADAMTS1
494.81	0.604632	0.0914942	6.60842	3.88438e-11	8.21977e-10	1	CCNE2
83.6567	0.605412	0.195478	3.09709	0.00195433	0.00911541	1	CYGB
692.122	0.608558	0.0866547	7.02279	2.17477e-12	5.31555e-11	1	GXYLT1
131.705	0.6087	0.165625	3.67518	0.000237682	0.00145871	1	CEBPA
5237.49	0.609824	0.0472509	12.9061	4.16046e-38	6.32189e-36	1	SRXN1
1583.07	0.611187	0.0601824	10.1556	3.12977e-24	2.0885e-22	1	CXCL2
2503.2	0.611821	0.0684727	8.93526	4.06221e-19	1.8429e-17	1	SLC4A2
57.4155	0.613289	0.243632	2.51728	0.0118266	0.0408279	1	GULP1
1158.54	0.613599	0.0739561	8.29679	1.06958e-16	4.12526e-15	1	NLRP3
149.133	0.614554	0.155582	3.95003	7.81414e-05	0.000540603	1	MAGI1
256.309	0.615166	0.116793	5.26717	1.38543e-07	1.7614e-06	1	EDN1
259.477	0.61531	0.117833	5.22189	1.77102e-07	2.20494e-06	1	STON2
4052.29	0.619345	0.0511169	12.1162	8.66519e-34	1.09285e-31	1	NEDD4L
130.001	0.61969	0.168342	3.68114	0.000232192	0.00143058	1	IL11
82.8934	0.619969	0.19781	3.13416	0.00172346	0.00821787	1	PPP1R1C
284.806	0.620602	0.118369	5.24293	1.58043e-07	1.98135e-06	1	SLC38A7
585.827	0.62349	0.086714	7.19019	6.47033e-13	1.68255e-11	1	ZNF114
171.801	0.62462	0.137588	4.53979	5.63114e-06	5.10442e-05	1	ZDHHC21
599.842	0.627668	0.0870314	7.21197	5.51478e-13	1.44299e-11	1	TET3
270.465	0.62889	0.116021	5.42047	5.94414e-08	8.06102e-07	1	FUT3
805.107	0.629828	0.075376	8.35581	6.49852e-17	2.54532e-15	1	IVL
4380.74	0.630047	0.0728338	8.65047	5.12884e-18	2.14188e-16	1	ANGPTL4
149.133	0.633765	0.149342	4.24373	2.19834e-05	0.000173827	1	TSPYL5
395.422	0.634417	0.104668	6.06123	1.35084e-09	2.31164e-08	1	EYA4
132.951	0.634714	0.162684	3.90151	9.55942e-05	0.00064819	1	PALM2
3726.2	0.635093	0.0528505	12.0168	2.90058e-33	3.51751e-31	1	LIMK2
57.621	0.635163	0.234886	2.70413	0.00684829	0.0261175	1	ST6GALNAC5
192.454	0.637636	0.130041	4.90337	9.42085e-07	1.01639e-05	1	CCNJL
53.0621	0.639145	0.239762	2.66575	0.00768171	0.0287227	1	PRKD1
414.653	0.642436	0.106676	6.02234	1.71918e-09	2.8987e-08	1	AHNAK2
397.093	0.643622	0.0963485	6.68014	2.38712e-11	5.1376e-10	1	COBL
94.6629	0.643918	0.193575	3.32645	0.000879588	0.00459353	1	CCDC84
509.571	0.649775	0.0944683	6.87823	6.05999e-12	1.37461e-10	1	LFNG
618.132	0.650483	0.0824553	7.88893	3.04799e-15	1.03615e-13	1	SCEL
48.7562	0.650593	0.251424	2.58763	0.0096639	0.0346253	1	NR4A2
98.3323	0.652557	0.181057	3.60414	0.000313185	0.00186052	1	LOC441666
4116.56	0.657262	0.0602323	10.9121	1.00868e-27	8.42479e-26	1	HBEGF
2225.91	0.660618	0.0590888	11.1801	5.10397e-29	4.59795e-27	1	TJP2
106.971	0.665251	0.182801	3.63922	0.00027347	0.0016534	1	SLAMF9
663.229	0.665577	0.0857496	7.76187	8.36874e-15	2.70632e-13	1	IDS
1039.17	0.666531	0.0721093	9.24334	2.38913e-20	1.18163e-18	1	TRIM16
59.4938	0.667341	0.234798	2.84219	0.0044805	0.0182874	1	ZNF530
64.6579	0.667653	0.218275	3.05877	0.0022225	0.0101743	1	DOCK8
117.927	0.66804	0.165135	4.04541	5.22308e-05	0.000377066	1	CNTNAP2
1560.74	0.670548	0.0647392	10.3577	3.86198e-25	2.76746e-23	1	KCTD12
590.297	0.670923	0.103511	6.48169	9.07006e-11	1.83614e-09	1	KCNAB2
8490.54	0.674058	0.0464169	14.5218	8.8153e-48	1.85298e-45	1	CDKN1A
626.694	0.676579	0.0805661	8.39782	4.54847e-17	1.79828e-15	1	SH2D5
1127.83	0.677075	0.0732077	9.24869	2.27258e-20	1.12842e-18	1	RNASE7
3305.59	0.677382	0.0573463	11.8121	3.37914e-32	3.77148e-30	1	ODC1
684.426	0.678527	0.0781388	8.68361	3.83397e-18	1.61719e-16	1	STAG1
13233.8	0.680208	0.0454121	14.9786	1.01377e-50	2.46145e-48	1	ANXA1
244.967	0.682759	0.1214	5.62406	1.86517e-08	2.69148e-07	1	SPRR2D
488.585	0.687581	0.0880636	7.80778	5.82054e-15	1.91168e-13	1	SNX24
664.846	0.688008	0.0783232	8.78421	1.57462e-18	6.94375e-17	1	MIR22HG
67.7429	0.688752	0.225407	3.05559	0.00224621	0.0102642	1	ARC
264.072	0.692145	0.118435	5.8441	5.09306e-09	8.02921e-08	1	IGFBP3
655.136	0.692743	0.0813796	8.5125	1.70229e-17	6.83734e-16	1	TUFT1
47.5607	0.695317	0.255421	2.72224	0.00648409	0.024879	1	TGM4
68.8934	0.706009	0.215518	3.27586	0.00105339	0.00534425	1	ECM2
35.7021	0.712024	0.292842	2.43143	0.0150395	0.0496149	1	TRIM36
1838.11	0.712829	0.0662331	10.7624	5.17841e-27	4.15988e-25	1	ABCA12
747.789	0.713746	0.101689	7.01893	2.2358e-12	5.44362e-11	1	IL6
54.6653	0.715132	0.242309	2.95133	0.00316412	0.0136524	1	PAPPA2
337.16	0.71624	0.101582	7.05086	1.77819e-12	4.41466e-11	1	DAPP1
440.45	0.719852	0.106485	6.76012	1.37877e-11	3.02418e-10	1	NRG1
103.843	0.722683	0.174237	4.1477	3.35839e-05	0.00025378	1	CHIC1
75.5058	0.727683	0.230303	3.15968	0.0015794	0.0076232	1	KRT6C
149.511	0.729622	0.151662	4.81083	1.50306e-06	1.57578e-05	1	CD274
2010.56	0.737965	0.074299	9.93237	3.01016e-23	1.89821e-21	1	KRT8
133.683	0.739116	0.157602	4.68977	2.73512e-06	2.67821e-05	1	IL1RN
66.531	0.74395	0.217817	3.41549	0.000636677	0.00346409	1	SLC35F3
430.517	0.744666	0.0946125	7.8707	3.52676e-15	1.18612e-13	1	CYFIP2
247.699	0.744962	0.1356	5.4938	3.93382e-08	5.46402e-07	1	ANKRD22
689.507	0.746576	0.0805111	9.27296	1.81054e-20	9.06133e-19	1	ABCC5
1656.84	0.747561	0.0612875	12.1976	3.20095e-34	4.24951e-32	1	RAET1E
112.718	0.747629	0.173796	4.30176	1.69446e-05	0.000137963	1	TNFSF14
1146.5	0.747759	0.0666516	11.2189	3.29263e-29	3.05343e-27	1	TRNP1
111.601	0.748798	0.174559	4.28967	1.78942e-05	0.000144575	1	APLN
804.242	0.74919	0.0825491	9.07569	1.12962e-19	5.31594e-18	1	MREG
113.838	0.749848	0.165669	4.52618	6.00585e-06	5.39116e-05	1	B4GALNT1
286.07	0.751568	0.110736	6.78701	1.14485e-11	2.53313e-10	1	SVEP1
44.475	0.759149	0.262776	2.88896	0.00386516	0.0161844	1	LIPH
44.3395	0.760602	0.267524	2.84311	0.00446752	0.018264	1	ANKRD1
1121.3	0.765977	0.0796416	9.6178	6.72524e-22	3.873e-20	1	CLDN4
172.27	0.768093	0.165173	4.65022	3.31577e-06	3.18254e-05	1	TNNI2
97.6304	0.769868	0.179699	4.2842	1.83401e-05	0.000147705	1	GRK5
83.8995	0.770041	0.203862	3.77727	0.000158557	0.00101749	1	ZNF611
51.7244	0.770532	0.253691	3.03728	0.00238721	0.0108067	1	MYH16
138.235	0.773667	0.157364	4.91641	8.81476e-07	9.55905e-06	1	ISG20
58.0682	0.774773	0.236712	3.27307	0.00106387	0.00538423	1	MYL5
1208.77	0.777555	0.0655374	11.8643	1.81414e-32	2.06126e-30	1	PLD6
377.024	0.778561	0.0969569	8.02997	9.74978e-16	3.46378e-14	1	SLC36A1
36.8269	0.778962	0.29193	2.66831	0.00762328	0.0285805	1	PIPSL
136.575	0.781214	0.153661	5.08401	3.6955e-07	4.34368e-06	1	IPW
12777.3	0.785863	0.042709	18.4004	1.30337e-75	7.82769e-73	1	F3
450.667	0.801789	0.0940918	8.52134	1.57713e-17	6.39575e-16	1	TRIML2
1645.11	0.801969	0.0599756	13.3716	8.86263e-41	1.4921e-38	1	ETS1
384.234	0.80212	0.097074	8.26297	1.42094e-16	5.39787e-15	1	TLE4
203.627	0.809319	0.133059	6.08241	1.18388e-09	2.0538e-08	1	CHRNB1
30.2415	0.810338	0.33155	2.44409	0.0145216	0.0482601	1	ABCA13
63.4381	0.811956	0.223792	3.62817	0.000285441	0.00171346	1	FAM110B
32.4169	0.812287	0.306821	2.64743	0.00811067	0.0299888	1	TNFRSF9
649.516	0.823534	0.0910949	9.0404	1.56103e-19	7.31885e-18	1	PHACTR2
499.409	0.824931	0.100842	8.18043	2.82831e-16	1.05223e-14	1	LDB2
420.112	0.825345	0.101286	8.14869	3.67879e-16	1.34875e-14	1	CLCF1
28.1037	0.825359	0.333823	2.47245	0.0134192	0.0452522	1	NEGR1
316.41	0.831761	0.110008	7.56094	4.00153e-14	1.19027e-12	1	CRY1
53.5877	0.832738	0.239938	3.47064	0.000519215	0.00289621	1	ENKUR
72.7146	0.833484	0.213555	3.90291	9.50448e-05	0.000644812	1	SPTBN5
33.3203	0.838348	0.308637	2.71629	0.00660174	0.0252613	1	WNT9A
234.998	0.842337	0.124199	6.78215	1.18404e-11	2.60613e-10	1	CSMD3
46.1008	0.84634	0.259947	3.25581	0.00113068	0.00567907	1	AMIGO3
77.8002	0.847511	0.205547	4.12319	3.73659e-05	0.000278851	1	MAP2
106.178	0.848979	0.176922	4.7986	1.59776e-06	1.6647e-05	1	ALDH1A1
2223.07	0.850203	0.0550107	15.4552	6.95567e-54	1.99375e-51	1	SLC20A2
58.6344	0.851918	0.239166	3.56203	0.000367997	0.00214373	1	NLRP10
2406.12	0.855604	0.059754	14.3188	1.67019e-46	3.3975e-44	1	PLOD2
35.4097	0.857326	0.295273	2.90351	0.00369009	0.0155702	1	SYT14
41.7885	0.859514	0.280493	3.06429	0.00218184	0.0100235	1	DSCAM
61.2114	0.859931	0.225465	3.81404	0.000136714	0.000892001	1	AGR2
92.9212	0.861506	0.185722	4.63869	3.50625e-06	3.35261e-05	1	GRHL3
488.074	0.861956	0.0880232	9.79238	1.21405e-22	7.29126e-21	1	CPPED1
276.677	0.862684	0.113077	7.62916	2.36281e-14	7.25438e-13	1	NMNAT2
24.8793	0.86634	0.351732	2.46307	0.0137754	0.0461695	1	AKNAD1
672.731	0.866546	0.0884254	9.79974	1.12879e-22	6.84438e-21	1	EPGN
5601.68	0.872761	0.0584581	14.9297	2.11259e-50	4.84437e-48	1	TXNRD1
233.184	0.878552	0.120412	7.29622	2.95956e-13	7.97562e-12	1	OTUB2
670.311	0.88639	0.0905039	9.79394	1.19544e-22	7.21383e-21	1	ENC1
42.1532	0.895256	0.288923	3.0986	0.00194437	0.00908573	1	LOC100505549
76.2463	0.895291	0.203599	4.39732	1.09596e-05	9.29537e-05	1	GPR1
392.695	0.900367	0.107594	8.36817	5.85215e-17	2.29929e-15	1	CHRNA9
171.551	0.901395	0.144428	6.24115	4.34361e-10	8.17636e-09	1	PROS1
132.928	0.911429	0.168947	5.39478	6.86075e-08	9.22471e-07	1	GPX2
38.1708	0.913083	0.289229	3.15696	0.00159424	0.00767426	1	EDAR
184.403	0.918547	0.13408	6.85072	7.34776e-12	1.65778e-10	1	RNF217
21.6769	0.918937	0.374863	2.45139	0.0142305	0.0474676	1	DNAH11
129.216	0.921303	0.160852	5.72763	1.01841e-08	1.52907e-07	1	ABCB9
496.272	0.925321	0.0900334	10.2775	8.89749e-25	6.19973e-23	1	CSRNP1
387.458	0.928643	0.0994743	9.33551	1.00508e-20	5.13199e-19	1	IL6R
70.5938	0.939017	0.2168	4.33127	1.48255e-05	0.000122609	1	KBTBD8
26.6967	0.939368	0.354148	2.65247	0.00799044	0.0296398	1	GLIPR1L2
962.755	0.950364	0.0710738	13.3715	8.87312e-41	1.4921e-38	1	GBE1
80.75	0.959668	0.203972	4.70491	2.53974e-06	2.51422e-05	1	TP53INP2
366.997	0.962576	0.101631	9.4713	2.76394e-21	1.48335e-19	1	RIMS2
177.071	0.964702	0.155202	6.2158	5.10654e-10	9.55544e-09	1	ALPK2
42.0026	0.964999	0.271516	3.55412	0.000379249	0.00220171	1	NCCRP1
411.734	0.976763	0.0960294	10.1715	2.65787e-24	1.81195e-22	1	BDNF
818.471	0.984368	0.0931863	10.5634	4.40218e-26	3.32457e-24	1	TP53I3
74.0329	0.985723	0.207142	4.75867	1.94873e-06	1.97704e-05	1	CST6
168.449	0.992555	0.140227	7.07821	1.46025e-12	3.63965e-11	1	CXADR
448.558	0.993551	0.105166	9.44742	3.47276e-21	1.84027e-19	1	ADRA1B
38.9139	1.01267	0.283293	3.57462	0.000350739	0.00205937	1	ZNF582
114.414	1.03698	0.174149	5.95459	2.60719e-09	4.30955e-08	1	ADTRP
37.3648	1.05559	0.302866	3.48533	0.000491528	0.00275763	1	PLEKHA8P1
19.6847	1.05561	0.413669	2.55183	0.0107158	0.0377086	1	NPAS1
256.807	1.07656	0.120007	8.97075	2.94495e-19	1.35061e-17	1	ADAMTS6
68.6546	1.07824	0.224407	4.80484	1.54877e-06	1.61698e-05	1	MYL9
21.879	1.08107	0.378996	2.85245	0.00433837	0.0178162	1	ZNF239
149.564	1.0876	0.150525	7.22534	4.99835e-13	1.31606e-11	1	SP140
22.9817	1.09024	0.381855	2.85511	0.00430222	0.0177145	1	A2M
78.2795	1.0933	0.206034	5.30642	1.11799e-07	1.44172e-06	1	CIB2
104.962	1.10743	0.179362	6.17425	6.64774e-10	1.21158e-08	1	PHACTR3
415.628	1.11816	0.0975169	11.4663	1.94876e-30	1.99819e-28	1	TNFSF15
251.627	1.12241	0.118515	9.47062	2.78199e-21	1.48672e-19	1	NAV3
4995.2	1.12746	0.0644049	17.5058	1.29475e-68	6.28053e-66	1	KRT6B
23.5151	1.12896	0.374881	3.01153	0.00259938	0.0116212	1	KIAA1656
646.717	1.13419	0.0961171	11.8001	3.90044e-32	4.31512e-30	1	TRIM16L
96.2792	1.15198	0.186753	6.16848	6.89497e-10	1.24942e-08	1	APCDD1L
22.6762	1.15922	0.374954	3.09163	0.00199063	0.00923755	1	F5
27.5957	1.17154	0.33917	3.45415	0.000552026	0.00304823	1	EPHA4
265.207	1.18091	0.121696	9.70372	2.90708e-22	1.72132e-20	1	RYR2
48.523	1.20184	0.259083	4.63884	3.50362e-06	3.35261e-05	1	KRT13
24.2851	1.20202	0.362482	3.31609	0.000912866	0.0047457	1	SV2B
16.237	1.21095	0.437699	2.76663	0.00566388	0.0221979	1	IGSF23
419.55	1.21668	0.110137	11.047	2.26672e-28	1.94476e-26	1	MGAM
126.752	1.22659	0.16519	7.42529	1.12531e-13	3.1965e-12	1	LAMA2
359.148	1.22836	0.103232	11.899	1.19741e-32	1.38548e-30	1	PPP2R2B
37.2439	1.23551	0.305992	4.03772	5.39726e-05	0.000388529	1	MARCO
44.9074	1.25723	0.26767	4.69695	2.64081e-06	2.59526e-05	1	ABAT
60.4691	1.2584	0.246369	5.10777	3.25977e-07	3.87485e-06	1	KLK6
638.632	1.2606	0.0844154	14.9333	2.00228e-50	4.67644e-48	1	MACC1
905.003	1.2624	0.0805979	15.663	2.70894e-55	8.33298e-53	1	GLIPR1
194.812	1.2833	0.139119	9.22449	2.84927e-20	1.40371e-18	1	L1CAM
28.782	1.29664	0.331648	3.9097	9.2412e-05	0.00062898	1	HMOX1
16.4545	1.30318	0.454697	2.86603	0.00415654	0.0172341	1	USP2
163.923	1.30559	0.159826	8.16877	3.11546e-16	1.15565e-14	1	CAPN8
13.0941	1.31178	0.500193	2.62254	0.00872773	0.0318963	1	CSPG4
55.8328	1.31407	0.249523	5.26634	1.39169e-07	1.76635e-06	1	LINC00520
21.23	1.33451	0.390874	3.41417	0.000639768	0.00347641	1	EEF1A2
108.876	1.3487	0.176784	7.6291	2.36406e-14	7.25438e-13	1	CSF1R
29.6748	1.35103	0.336821	4.01113	6.04301e-05	0.000430104	1	GEM
23.7386	1.35197	0.371635	3.63789	0.000274877	0.0016593	1	TAGLN3
118.376	1.36988	0.1718	7.9737	1.53997e-15	5.36521e-14	1	ATP8A2
1095.73	1.38396	0.0695103	19.9102	3.32089e-88	2.61769e-85	1	ABCC2
450.459	1.38577	0.0967277	14.3265	1.49551e-46	3.09203e-44	1	CGN
35.421	1.38854	0.309412	4.48766	7.20112e-06	6.36444e-05	1	ANKRD30BP2
18.9847	1.39131	0.418888	3.32145	0.000895526	0.00466517	1	SLAMF7
17.7662	1.3932	0.429273	3.24549	0.00117249	0.00587269	1	IL36RN
23.0833	1.39909	0.391261	3.57585	0.000349089	0.00205255	1	ZDHHC8P1
11.8704	1.40315	0.528329	2.65582	0.00791157	0.0293818	1	PCDHGB2
155.198	1.40415	0.164559	8.5328	1.42842e-17	5.81136e-16	1	OSGIN1
56.8627	1.41486	0.242747	5.82852	5.59195e-09	8.73924e-08	1	CLDN16
1967.54	1.41682	0.0583623	24.2763	3.49117e-130	4.89229e-127	1	SPP1
15.6569	1.41751	0.466993	3.0354	0.0024022	0.0108551	1	SLC25A45
13.3289	1.42583	0.517919	2.753	0.0059052	0.0229653	1	RNF224
1219.71	1.42812	0.0679948	21.0034	6.10031e-98	6.41143e-95	1	KRT34
64.5629	1.43072	0.235836	6.06657	1.30671e-09	2.24525e-08	1	ATP6V0A4
23.6391	1.43792	0.386194	3.7233	0.000196637	0.00123076	1	DAGLA
147.585	1.44164	0.155515	9.27007	1.86028e-20	9.27348e-19	1	ABCC9
63.9195	1.46906	0.24128	6.08861	1.13897e-09	1.98407e-08	1	FLNC
153.338	1.47168	0.153382	9.59485	8.40366e-22	4.78634e-20	1	A2ML1
308.338	1.4793	0.12381	11.9482	6.63562e-33	7.82135e-31	1	MARCH4
49.6916	1.50653	0.266169	5.66004	1.51337e-08	2.21166e-07	1	MFAP2
59.6457	1.52737	0.242517	6.29801	3.01494e-10	5.75256e-09	1	HSPB8
309.796	1.53331	0.114206	13.4258	4.26813e-41	7.47634e-39	1	GJA5
1505.7	1.53482	0.0654703	23.443	1.55827e-121	1.78663e-118	1	TNC
19.8695	1.54683	0.429454	3.60184	0.00031597	0.00187354	1	LOC100268168
54.6293	1.54985	0.254848	6.08146	1.19094e-09	2.0632e-08	1	KIAA1324
129.389	1.60632	0.166421	9.65217	4.81274e-22	2.81011e-20	1	IGF2BP3
538.097	1.61992	0.104176	15.5497	1.59746e-54	4.79693e-52	1	TMEM40
70.0289	1.62844	0.242731	6.70882	1.96205e-11	4.25911e-10	1	ID2
170.769	1.65608	0.148818	11.1282	9.14189e-29	8.11955e-27	1	LCP1
15.0189	1.67058	0.527328	3.168	0.00153491	0.00743121	1	SPOCD1
8.38332	1.70625	0.645855	2.64185	0.00824554	0.0303629	1	NR4A3
28.3069	1.73985	0.350383	4.96557	6.84982e-07	7.65868e-06	1	RXRG
140.174	1.77009	0.171677	10.3106	6.30884e-25	4.44509e-23	1	ARNT2
7.23461	1.77812	0.699949	2.54035	0.0110741	0.0387317	1	HMCN1
11.9355	1.83264	0.547857	3.3451	0.000822533	0.00434232	1	SLC34A3
28.9451	1.879	0.357747	5.25231	1.50204e-07	1.88682e-06	1	PLCXD2
104.772	1.8945	0.19049	9.94542	2.6406e-23	1.67353e-21	1	KCNQ3
6.19827	1.91103	0.767044	2.49142	0.0127234	0.0432878	1	DTNA
25.1699	1.93555	0.383836	5.04265	4.59128e-07	5.27851e-06	1	MGAT5B
11.9609	1.95213	0.555723	3.51277	0.000443464	0.00251369	1	STXBP6
22.2209	2.00955	0.431249	4.65983	3.16469e-06	3.04913e-05	1	SDK1
96.0092	2.02503	0.205829	9.83841	7.69148e-23	4.70898e-21	1	KANK4
15.8294	2.12891	0.4897	4.34738	1.37774e-05	0.000115067	1	MMP16
353.251	2.14854	0.120342	17.8537	2.7066e-71	1.48416e-68	1	TAGLN
17.7513	2.15093	0.470041	4.57605	4.73828e-06	4.3876e-05	1	MYH15
15.3509	2.18513	0.526048	4.15386	3.26918e-05	0.000247792	1	CCL3
6.39432	2.19694	0.773087	2.84177	0.00448635	0.0182994	1	HIST1H4H
115.643	2.23551	0.190827	11.7149	1.06935e-31	1.16265e-29	1	VGLL1
4.69134	2.2443	0.913716	2.45623	0.0140403	0.046945	1	BEST3
4.90164	2.33419	0.954072	2.44655	0.0144231	0.0479958	1	TCHHL1
8.0793	2.37084	0.716815	3.30746	0.000941458	0.00487425	1	SOX6
9.78363	2.49781	0.655872	3.80838	0.000139882	0.000910785	1	FGG
14.2997	2.65868	0.570453	4.66065	3.15219e-06	3.0394e-05	1	LOC150935
5.73493	2.95681	0.932717	3.1701	0.00152386	0.00738624	1	PLXNA4
4.37955	2.98871	1.06964	2.79414	0.0052038	0.0207101	1	SSC5D
7.74557	3.43556	0.889372	3.86291	0.000112044	0.000748066	1	AMZ1
6.41352	3.59523	0.998575	3.60036	0.000317771	0.00188333	1	CLIC5
