# Supplementary material for: Different NIPBL requirements of cohesin-STAG1 and cohesin-STAG2
Source: Nat Commun. 2023 Mar 10;14:1326. doi: 10.1038/s41467-023-36900-7 (PMC10006224; doi:10.1038/s41467-023-36900-7)
Supplement: Supplementary file 7 — Supplementary Data 4 [file 41467_2023_36900_MOESM7_ESM.xlsx]

## Sheet: Sheet1
	Supplementary Data 4. CdLS gene sets. Data from Liu et al (2009), ref. 39
	Gene set: CDLS UPREGULATED	Gene set: CDLS DOWREGULATED
	KIFAP3	NIPBL
	PTHB1	SLCO4A1
	BRMS1L	SLC43A1
	PHF16	NIPBL
	CAB39L	PAPSS2
	SERPINI1	NMB
	ARL8A	LTB4R
	SQRDL	LOC440829
	MAP3K5	GSPT1
	PIK3R1	GLOXD1
	GPBP1	THYN1
	CD86	PRR6
	SKAP2	THYN1
	SPATA13	FGFR1
	SNRPN	DDX55
	ALCAM	METAP2
	SKAP2	C9orf23
	FAM3C	PCDHGC3
	GNS	RNMTL1
	ARL1	C1QBP
	N4BP1	C9orf140
	SSH1	NFATC2
	CHMP4A	AHCY
	RAB9	MLF1IP
	GNPTAB	PCDHGC3
	SIDT1	TEX10
	AL044007	PCDHGC3
	HGSNAT	PRR6
	GLG1	SNRPA
	SEC31A	WDR12
	P2RX1	PCDHGC3
	FNDC3B	LOC729680
	FNDC3B	NLE1
	CSNK1G3	CS
	ZNF608	MATR3
	LIPA	RUVBL1
	HIPK1	KIAA0179
	TCEAL3	C1orf77
	LARP5	MKI67IP
	KIAA1450	SLC39A3
	FNDC3B	WDR4
	DHRS7	RPL39L
	TBC1D5	C20orf27
	ALCAM	PDE7A
	PIK3R1	AMD1
	TSPAN12	GNB1L
	GLCCI1	ETS2
	NDEL1	FCHO1
	FNDC3B	MLF1IP
	TBC1D5	FGFR1
	HIPK1	AI770171
	SSH1	BLM
	PTHB1	MDH2
	RHOBTB3	CCBL1
	SMEK2	CXXC1
	IFIH1	NFATC1
	RPS6KC1	SORD
	AW500340	BCAS4
	GLCCI1	STX10
	ISGF3G	SNX30
	N4BP1	PRDX1
	LRCH3	LOC645431
	TP53AP1	SLC25A37
	KIAA0226	C8orf38
	GARNL1	L2HGDH
	AKAP13	WDR4
	MR1	LOC57228
	ROBO1	ZYG11A
	KIAA0323	SNHG1
	CTSO	CTNNAL1
	ISG15	MCM6
	TP53AP1	PIF1
	TSPAN12	NOLA1
	TJP2	MMP24
	ZNF364	LOC646044
	IKBKB	ADSL
	MGC16824	TOP3A
	FNDC3A	FGFR1
	C20orf43	PCGF6
	TP53AP1	GAPDHS
	KIAA0232	LYL1
	CNOT4	BUB3
	TDRD3	MCAT
	MR1	HMGA1
	ATP10D	POLR2E
	ILDR1	TRAP1
	CHMP5	CD3EAP
	KIAA1450	FAM53B
	GOLGA1	USP22
	MVP	BCAS4
	AIM1	UBE2O
	BIRC4	AP1S2
	KIAA0226	FGD6
	BBX	DPP7
	RUFY3	BE276063
	CHD2	TMEM97
	NPC2	FBL
	AKAP13	ZNF695
	C14orf179	NLE1
	RAB21	IMPDH2
	RRAGC	FAM102A
	RUFY3	SLC6A6
	TSPAN31	YARS
	TMSB10	DPH5
	KIAA0329	TRIP13
	NEDD9	ADCY1
	MIA3	FGD6
	NDNL2	SLC25A37
	SMEK2	CDC7
	KIAA1450	PDCD2
	ZNF720	AK026881
	SYNE1	C9orf40
	RAB2B	AKR1B1
	IFI44	ID3
	C1orf38	MSH2
	KLF6	MAPK12
	SYT7	TKT
	LNPEP	PDDC1
	SPATS2	JDP2
	TSPAN12	PTPN18
	CCDC50	NOB1
	GPBP1	TRERF1
	NSF	PEO1
	DOPEY1	MAPKAPK3
	SYT7	PGM2
	GARNL1	MYBL2
	CD86	RFC3
	SRI	PNN
	RHOBTB3	TTLL12
	GNS	AA534526
	IGF2R	UBL4A
	GLS	LTB
	MREG	C19orf48
	TMEM30A	SNRPA1
	SH3GLB1	COPS3
	CREBL2	AI494573
	ADD1	TKT
	SORT1	PEMT
	DNAJC13	ADSL
	SKAP2	TMEM121
	PMAIP1	DHFR
	SEC31A	SMARCC1
	MR1	AV700030
	FBXW4	ATPIF1
	MIB1	THOC5
	KLF6	LOC25845
	C12orf4	CLN6
	IL1R2	SLC16A1
	CHMP2A	MSH6
	KIAA1191	TUFM
	LOC153222	FLJ30428
	CREBL2	NUP98
	IGF2R	BG025779
	SH3GLB1
	CCPG1
	CCDC50
	NT5DC1
	UPB1
	ZNF24
	NEDD9
	C10orf118
	MAP3K5
	LOC497661
	ACTR10
	UBXD2
	TSPAN31
	NR1D2
	TSEN34
	KIF13B
	AZI2
	YPEL5
	IFIT5
	FAS
	NSUN3
	CCDC50
	MAN2A1
	LAPTM4A
	MAN2A1
	ARHGAP24
	IFI44
	C7orf31
	FNDC3B
	CROT
	RUNX3
	PJA2
	ZFAND3
	GLI3
	AZI2
	ARMCX6
	GLCCI1
	ATF6
	SENP6
	AW517716
	LOC283666
	AAK1
	SPATS2
	CSNK1G3
	SOCS3
	NDUFB2
	HERC5
	CDKN1A
	GALNACT-2
	CCDC50
	FCRL5
	YIPF6
	COMMD3
	FBXO8
	TRADD
	SELS
	RHOBTB3
	PMAIP1
	BLVRA
	C1orf38
	AF056433
	BST2
	CREBL2
	IDH1
	ZFYVE26
	CD46
	ZNF222
	SH3GL1
	DOPEY1
	TMBIM4
	BLVRA
	RAPGEF2
	SKAP2
	TM7SF3
	AW590862
	DNAJC1
	ATP6V1A
	SH3BGRL
	PLEKHG1
	AA889954
	MFN1
	RHOBTB3
	DYNLT1
	WDR22
	C16orf69
	PCTK2
	PARP10
	TMEM50A
	DUSP22
	LOC283666
	KIAA0649
	CTAGE5
	FASTK
	FBXL5
	TMBIM4
	IFIH1
	CCPG1
	NT5DC1
	AI962352
	TRIP4
	ABHD4
	CETN2
	PGM3
	KIAA0141
	CCPG1
	AI075999
	PGM1
	KIAA0143
	BTG3
	RAB39B
	CHMP4A
	NFKBIZ
	TAX1BP1
