# Supplementary material for: Different NIPBL requirements of cohesin-STAG1 and cohesin-STAG2
Source: Nat Commun. 2023 Mar 10;14:1326. doi: 10.1038/s41467-023-36900-7 (PMC10006224; doi:10.1038/s41467-023-36900-7)
Supplement: Supplementary file 9 — Source Data [file 41467_2023_36900_MOESM9_ESM.xlsx]

## Sheet: Fig. 1
	1A	FACs Files	file name
			STAG1/STAG2	SMC1	MCM3	staining
		Chromatin
		control	Chr Bound_STAG_control.fcs	Chr Bound_SMC1_control.fcs	Chr Bound_MCM3_control.fcs
		NIPBL KD	Chr Bound_STAG_NIPBL KD.fcs	Chr Bound_SMC1_NIPBL KD.fcs	Chr Bound_MCM3_NIPBL KD.fcs
		Total
		control	Total_STAG_control.fcs	Total_SMC1_control.fcs	Total_MCM3_control.fcs
		NIPBL KD	Total_STAG_NIPBL KD.fcs	Total_SMC1_NIPBL KD.fcs	Total_MCM3_NIPBL KD.fcs
	1B	WB
		NIPBL
		MAU2
		STAG1
		STAG2
		SMC1A
		ORC2
		MEK2
			confocal pictures
	1C	Immunofluorescence	STAG1_STAG2 and SMC1 folder
			STAG1_control	STAG1_NIPBL KD	STAG2_control	STAG2_NIPBL KD	SMC1_control	SMC1_NIPBL KD
			63.19	107.408	54.9999	56.6768	114.836	78.7105
			72.5192	58.0112	78.9781	35.9798	101.262	116.192
			37.2556	66.2098	42.8387	38.7384	117.423	95.4769
			37.526	89.1062	43.2038	48.9984	104.385	101.94
			75.5803	56.2848	74.8016	38.0368	109.769	113.114
			43.6372	65.9643	53.2143	44.8896	115.338	93.6885
			44.684	71.7951	57.8058	48.6816	116.396	75.0835
			43.7747	64.0922	48.8936	46.032	94.7023	90.1507
			75.5436	60.8728	57.3152	38.6829	88.4499	81.4052
			73.0968	99.9628	67.5324	51.2863	112.408	88.1455
			53.2746	42.5127	46.0018	38.1171	81.8599	81.9014
			69.6421	44.3883	65.3371	46.5769	105.458	74.9901
			56.9701	72.0598	49.7004	45.0931	82.989	104.523
			62.7584	72.9544	66.6107	42.0388	104.615	106.52
			77.5165	61.8591	81.3579	37.017	114.152	94.5623
			55.7906	115.247	64.0958	62.1203	97.7981	17.3445
			48.9815	113.655	57.4415	55.98	108.81	105.629
			41.0805	100.164	54.0042	48.0155	101.299	91.6743
			60.4426	116.484	66.1271	58.4129	98.3633	108.672
			70.7546	101.743	78.9606	52.6154	117.82	66.944
			37.5408	116.759	38.8237	52.3578	117.125	93.1963
			40.1783	58.1886	40.473	44.2912	108.236	84.7589
			82.6064	102.978	80.5771	50.9237	107.382	76.4908
			69.8912	42.2612	63.7079	37.0779	8.98915	84.6904
			71.8304	100.39	59	53.5063	11.7561	69.5458
			40.2011	137.21	57.9351	70.2638	101.461	67.5011
			36.4855	100.181	34.7144	54.7238	96.0522	104.939
			37.2965	147.663	35.6193	72.2851	96.0916	101.736
			44.3667	112.958	49.2213	54.9908	95.0063	96.209
			37.1809	77.4738	34.1769	52.4064	94.9416	89.5226
			53.7017	98.0985	58.8026	71.7287	103.15	75.2415
			49.0868	97.9396	65.0397	56.445	98.679	66.2574
			69.9455	107.825	59.3155	57.3151	108.399	102.251
			57.7662	77.4642	51.215	54.0603	116.841	76.3446
			51.9553	87.751	56.8963	50.8725	98.466	90.1141
			65.2677	63.7197	60.8368	34.5683	101.433	72.7438
			65.578	80.6078	49.0724	42.0845	102.806	82.4524
			61.39	51.2073	81.8096	41.6582	112.154	103.638
			66.1789	57.4385	80.0213	37.276	114.976	67.6395
			73.8835	82.2932	58.3363	42.4692	94.8364	50.2647
			12.1231	127.893	29.3075	63.0492	85.6712	59.5739
			66.4975	62.9958	76.2328	44.1249	99.7843	99.9154
			60.6879	89.7935	80.4566	47.8728	103.693	61.279
			30.1148	56.2845	24.9829	39.5451	109.852	56.9869
			48.5092	64.4536	61.4838	44.5357	109.502	59.7625
			39.0658	52.3284	42.6895	37.4765	111.575	67.35
			45.2164	72.1031	48.3142	47.6197	102.788	60.3235
			48.8717	56.2832	47.7269	38.8856	100.082	89.706
			61.3815	91.7159	63.5616	55.327	114.658	82.596
			53.2505	63.4193	46.6409	38.3146	105.314	65.3256
			43.5884	75.7631	43.9099	39.2186	111.452	80.9777
			57.3255	81.3466	57.9368	49.3661	117.978	79.5867
			34.5463	132.371	39.5842	69.2945	106.395	98.0487
			49.0349	128.491	48.286	63.3933	91.2702	89.277
			72.349	72.0966	75.9229	38.2395	91.5633	86.7427
			72.1837	89.7826	73.3214	43.512	113.364	84.6855
			40.7111	90.8695	45.3927	46.762	119.194	77.726
			65.0114	56.7801	63.7264	35.6195	112.488	73.0536
			88.6497	124.651	92.1511	59.9903	100.498	21.4363
			92.1778	69.3364	79.8525	42.9247	116.24	96.3118
			80.0332	110.978	76.7171	58.6134	108.148	100.765
			74.7045	85.8435	63.5109	46.1667	81.3615	67.1501
			50.3061	128.168	79.648	66.0391	85.0636	68.7257
			60.6736	115.792	69.5174	61.6635	73.919	38.1739
			71.5488	60.9282	93.3446	36.4586	100.963	39.4295
			51.5876	92.412	72.9431	46.8807	69.7476	106.291
			39.6387	64.0962	52.8304	42.7402	100.722	82.5922
			44.1034	62.6217	48.3099	50.0264	111.26	68.3734
			51.4254	74.105	58.6941	48.3119	115.701	67.1284
			55.2896	72.0425	55.8167	51.9953	100.181	62.1845
			55.4706	82.2897	58.1575	43.0426	97.2103	100.649
			55.5974	73.1754	85.7693	50.0734	109.688	62.5464
			37.6186	74.8711	66.188	60.4536	110.056	100.774
			51.8834	74.5313	73.8762	43.3074	100.922	102.188
			66.379	122.25	90.2662	65.8657	100.038	68.142
			58.8593	72.862	68.9963	57.2944	88.9422	95.1895
			55.2966	77.1593	64.7835	54.0331	94.6391	97.8342
			63.7635	92.2949	73.7414	47.8656	96.4608	113.622
			65.5099	129.908	64.6878	67.4146	92.9609	102.213
			82.3884	113.573	94.291	65.5026	96.4107	94.6961
			100.772	95.2099	91.4608	50.0737	109.303	93.331
			70.5069	104.488	64.566	49.8608	91.5461	100.284
			51.4666	111.144	55.4825	55.8888	84.226	69.3304
			50.4179	112.412	53.9638	61.339	89.6885	58.391
			59.6275	123.801	67.1921	58.7681	107.609	74.4852
			53.3599	103.398	59.4391	52.1358	99.8687	81.1191
			52.2244	107.132	59.4268	51.8233	111.436	76.3387
			57.5486	67.2465	63.0341	52.3034	111.838	54.5539
			44.1755	118.538	56.1345	60.4721	102.767	59.2714
			59.1036	66.4296	68.1991	43.3219	113.038	95.6782
			74.929	64.7742	96.37	47.0121	107.056	97.5635
			68.4603	59.8019	67.0525	40.1576	112.574	75.2695
			61.8655	55.5371	65.5003	39.6958	117.46	21.707
			73.9408	111.476	83.879	56.8072	114.744	82.0376
			64.7435	110.8	81.6476	57.2794	82.7797	66.1205
			83.2661	66.1029	97.426	45.2634	88.4731	76.6864
			85.4327	142.447	99.3008	65.0083	117.504	92.2753
			64.1595	64.1173	63.9321	47.5167	120.107	111.546
			62.7372	45.313	58.4144	33.8915	122.182	84.9851
			97.926	87.2419	103.369	68.4353	109.746	58.3909
			91.608	71.023	96.5058	51.2925	114.119	81.4686
			78.8713	47.1434	107.916	31.798	115.859	88.6066
			87.1004	62.6014	110.389	44.4841	119.156	98.2482
			55.1428	49.1621	57.7694	37.2322	82.4721	103.316
			80.9374	86.4982	85.5227	55.8561	97.65	82.1522
			82.4478	89.8905	81.7264	69.7865	91.1657	120.555
			93.5251	79.2086	91.5299	67.0914	110.923	88.9095
			70.2026	62.3744	76.5726	42.1494	102.223	70.6251
			53.6417	48.2526	46.8045	26.4317	109.594	87.5412
			86.9296	76.6516	72.9692	39.2458	33.1674	91.4981
			75.8321	85.4046	84.1044	45.243	106.742	102.44
			84.4029	65.3545	92.5601	32.3698	98.1544	93.473
			57.0593	63.4854	62.9209	35.9246	114.17	91.0633
			51.3822	89.7853	60.3836	48.0221	107.183	116.403
			50.321	63.0073	75.5363	46.586	107.211	105.967
			67.5757	81.8655	88.5596	40.6887	95.6224	114.445
			60.219	63.2878	69.4432	46.6278	107.778	95.2147
			48.7696	66.4915	43.9083	38.5808	110.784	80.8597
			41.1446	97.391	37.7083	55.2097	102.786	111.429
			64.2833	57.8163	52.9773	30.8721	94.1415	93.2932
			67.6921	69.8497	64.5096	51.0189	100.273	86.1809
			76.4884	60.6633	91.3495	28.3282	76.3383	77.6265
			75.4458	77.4993	91.4456	59.4818	114.569	95.5517
			97.872	39.4679	113.213	33.4193	111.144	105.466
			58.8378	117.978	56.8689	67.6155	105.947	114.303
			92.37	30.8381	98.6259	31.2571	112.087	75.1855
			67.0543	68.24	77.5189	45.8422	121.936	104.662
			69.3917	95.4642	81.9197	47.4747	106.22	99.9523
			74.9331	64.8018	72.2041	48.8492	114.359	51.5461
			85.1744	24.9212	77.1936	35.9736	114.002	76.1465
			56.8111	100.471	63.3112	49.1853	106.248	51.4565
			76.2833	67.0465	94.1133	44.7742	98.5031	87.444
			83.69	127.973	77.2982	55.882	122.55	68.0666
			39.8431	25.1694	61.9809	37.647	125.455	40.0559
			62.1963	127.124	65.9686	70.2766	121.886	51.9141
			53.9994	142.002	53.7457	69.2154	87.576	39.6263
			41.5947	139.407	47.1334	78.0599	102.176	18.2664
			35.8792	121.498	44.9137	59.7239	106.188	94.0891
			64.5064	128.094	65.9253	59.8022	118.001	94.6463
			83.162	102.944	80.4192	55.3465	124.202	67.2318
			75.504	95.198	69.0839	51.7185	18.4857	58.8809
			79.5731	116.512	92.6451	71.0255	109.904	66.1201
			56.7028	111.934	104.565	60.4703	105.103	96.3336
			65.9136	127.853	63.5102	61.694	97.4847	107.209
			60.3934	92.8386	63.4807	60.1512	103.583	101.147
			62.9665	138.53	75.1502	71.6563	123.175	96.1626
			58.8786	103.08	67.4749	65.3342	124.995	69.6681
			61.9778	98.431	78.4289	57.8296	110.598	76.0627
			57.6718	136.031	75.9696	76.6369	111.638	69.2359
			64.8302	116.917	64.5091	66.3188	111.049	84.9519
			49.0547	126.285	56.1076	63.4682	97.7365	71.3848
			48.9878	95.9589	53.1526	45.1769	98.6225	52.5411
			64.959	94.4834	66.492	50.9578	94.205	66.6985
			53.8143	56.3355	54.5738	57.5896	100.289	71.9329
			64.4613	103.852	92.4585	50.8154	107.406	83.8806
			59.4604	69.2925	84.0042	36.8313	64.7539	94.1332
			58.9904	67.2305	79.477	40.6412	65.7612	98.5424
			61.4546	100.276	53.3626	55.5945	106.499	101.457
			61.9151	108.812	77.9883	62.6531	111.201	104.539
			87.5185	84.0563	78.2803	54.2725	96.9294	106.072
			53.724	92.2032	49.7691	51.8734	103.238	97.7827
			70.3973	124.471	75.344	75.6361	103.723	103.338
			85.2956	73.0086	85.5147	56.3331	99.2274	109.71
			36.8395	69.4924	59.1127	47.6396	107.729	75.0565
			67.3436	137.151	59.0753	78.8126	108.65	89.5931
			51.9879	88.6911	50.4946	63.3987	111.502	79.9091
			59.9506	78.8125	64.6019	51.2129	115.253	90.6875
			54.1757	73.8147	56.692	57.0446	118.222	80.0304
			56.0882	104.24	70.2239	49.8314	89.5593	98.5785
			58.3739	107.435	67.5646	58.822	106.902	94.7597
			78.4909	115.956	74.9649	64.547	115.626	78.0461
			60.4139	104.768	59.5837	82.0381	112.535	76.9804
			52.0873	86.4266	68.041	63.7613	107.208	79.874
			62.2919	82.8479	64.8474	61.0682	114.136	82.7593
			65.9083	62.6064	75.8629	34.6995	111.551	80.0892
			67.6143	46.5323	67.6206	45.4968	93.4959	57.177
			59.2441	91.0879	59.3984	46.6959	113.209	46.9189
			54.0254	86.6668	50.9514	47.1531	110.338	95.9106
			52.4008	24.3213	47.8509	36.4806	96.5987	109.198
			57.9042	37.4151	48.4624	50.9474	117.467	73.7585
			83.8807	71.8214	49.1342	44.4995	110.491	70.6195
			53.1732	54.601	57.1347	41.3945	94.9406	78.7636
			89.0425	82.0662	56.1815	71.2349	91.8085	78.3957
			48.5668	55.2257	36.0752	50.6745	106.499	75.3963
			66.0315	37.9591	64.7812	51.6946	86.6077	75.0738
			81.1252	69.5615	88.2149	34.8282	100.071	92.3286
			52.9678	121.634	59.4652	73.429	114.811	88.4973
			84.2921	51.0926	82.4849	38.6635	101.543	77.9622
			52.212	89.1585	69.4999	44.4528	110.719	106.074
			71.9123	57.041	62.9249	41.6014	112.915	107.586
			40.2625	58.5415	53.3516	41.9479	123.628	52.3737
			87.7941	73.4984	83.9968	43.1023	117.767	82.5697
			63.7175	52.284	60.7656	36.1348	109.172	91.744
			72.0547	61.7428	84.8829	37.1253	109.018	103.735
			85.1754	71.4072	85.1932	46.5569	97.0665	106.548
			69.7415	61.3264	68.9041	34.5472	102.763	75.3121
			90.584	55.7186	74.2826	39.5881	104.876	27.4517
			72.0987	68.6918	85.753	37.3622	110.708	50.6512
			92.8985	53.678	99.8305	42.675	95.7746	54.5685
			87.0256	94.0651	92.6862	59.0771	99.9803	89.6901
			92.6398	80.3222	86.947	56.9641	115.363	88.8704
			89.8308	48.8003	87.7561	41.1623	98.1417	81.3372
			63.3854	80.22	76.9732	50.0931	91.9329	75.8231
			62.5429	127.071	77.534	76.2343	116.385	78.3992
			76.6911	95.9585	69.931	61.6358	113.014	71.6172
			79.8436	51.8552	80.4093	51.4116	115.595	107.859
			69.3475	55.8263	87.5232	23.9657	105.47	112.064
			77.7454	57.1483	92.5039	26.068	105.224	113.253
			63.7303	59.0933	57.6446	38.9053	82.6388	109.517
			64.9559	104.068	58.0947	52.9802	89.6297	104.533
			79.936	65.458	100.363	37.7729	97.0402	79.6581
			33.7463	77.0179	52.0827	59.1425	104.728	100.134
			59.4541	69.1983	57.273	41.6602	108.387	84.9352
			49.8293	120.792	64.4665	59.3317	102.418	82.0962
			76.4092	103.235	54.9379	53.9143	87.2527	80.7481
			56.9652	53.8437	51.8841	34.0994	93.8793	96.067
			85.3389	54.9439	76.0806	43.7221	97.4409	101.656
			48.2162	56.4558	40.2609	43.8664	115.553	93.1927
			57.4672	62.0657	59.2158	41.3774	114.96	86.2181
			60.5938	56.4128	66.075	47.9665	116.217	78.3585
			49.7198	56.9932	48.5761	52.3341	115.592	86.3891
			75.5286	34.2745	92.7867	31.2123	92.7972	111.523
			64.4325	67.032	75.8617	44.2861	91.133	98.3651
			72.803	64.9995	82.3155	36.7021	105.884	102.228
			64.2109	33.8882	53.2718	29.2946	117.279	106.518
			56.2625	59.5814	62.5907	37.5278	117.17	108.368
			48.3761	59.389	42.3315	38.2097	111.596	93.2332
			58.163	101.716	49.6276	66.1447	117.249	86.5438
			71.3554	72.2156	71.4496	48.3138	110.727	104.413
			63.1718	114.633	52.1943	62.3563	101.665	92.1901
			67.7891	104.744	67.1314	62.2733	118.154	78.8376
			57.949	60.6847	61.032	52.5734	122.427	100.012
			44.1422	52.6605	48.8113	31.0502	106.697	99.9215
			65.0421	67.4825	55.9601	53.3439	94.3191	103.616
			50.0246	53.941	63.2284	37.574	110.67	87.8058
			54.4061	118.866	62.1178	69.676	83.7223	84.6229
			50.4909	88.6587	67.1726	55.2224	97.2051	65.8461
			51.0522	65.2356	52.4012	49.7231	117.311	77.6036
			40.7971	76.4329	45.5545	50.201	116.222	64.2218
			49.4614	56.8436	53.2202	35.3229	115.947	79.4734
			52.4523	90.8926	70.1259	68.9948	98.1305	93.5892
			73.6761	80.6876	67.2519	59.048	118.144	54.0402
			50.1965	127.881	50.8443	73.0943	98.9554	87.9628
			53.2566	80.1768	55.2886	44.1384	107.29	81.6252
			54.0156	79.0743	50.2588	65.1877	96.5467	99.8717
			93.6914	99.3139	96.5108	58.999	105.449	91.3584
			100.571	50.5398	93.3719	43.0235	101.327	99.0019
			60.0234	45.1164	64.8532	36.7393	102.247	102.107
			89.2056	89.7068	131.029	42.6135	103.743	81.3078
			74.179	100.103	65.3483	58.4352	14.4661	69.4293
			41.1217	89.5775	44.9763	57.1576	105.762	97.6839
			54.0543	84.6605	82.5371	44.3778	102.594	106.196
			79.1083	79.0942	82.8694	41.4626	120.252	83.5166
			41.7284	80.0134	45.253	35.6481	98.9365	103.305
			64.7151	25.6681	63.4501	32.1764	107.031	114.69
			75.9788	26.8011	69.2749	32.0056	121.925	77.8797
			87.8278	120.3	81.1754	60.4482	102.576	118.7
			76.615	102.349	69.6831	53.9504	93.0662	79.9054
			64.4208	119.097	61.2221	66.2279	104.623	49.1097
			66.9159	65.1833	63.7361	39.0643	91.6636	53.7313
			53.787	88.9334	65.5803	51.9973	105.956	82.5605
			53.3623	79.061	63.9038	42.7201	117.717	73.5032
			49.8677	65.2715	52.9364	45.9004	117.251	88.3578
			64.7435	65.4623	72.7711	40.892	120.493	43.7858
			49.5833	75.2277	56.1445	52.7792	119.282	38.9708
			60.8978	48.9896	70.3163	38.7095	80.2635	96.1049
			50.9	91.0439	60.4561	54.5132	112.576	117.875
			67.0635	117.518	83.7777	64.9528	110.285	107.691
			38.9569	52.054	43.6824	38.0863	106.996	115.993
			87.3485	68.6146	86.5295	45.3208	106.478	106.35
			50.7603	82.1856	61.258	56.3402	109.533	90.8676
			72.0237	41.7355	77.0133	35.1584	106.417	88.9399
			79.1597	109.278	78.4726	60.6379	114.821	104.802
			61.2539	108.271	67.1808	52.0438	88.5264	98.0572
			51.1671	79.5065	62.2524	52.2271	105.796	100.332
			61.0094	64.6988	68.4088	56.2665	97.394	100.444
			56.8729	106.489	61.9459	82.0502	103.281	98.3409
			58.191	110.385	72.349	60.6579	102.984	113.751
			61.5933	131.581	67.0839	78.735	105.997	102.324
			58.2655	92.8105	59.0306	74.1298	117.676	113.905
			51.4312	85.0841	80.1932	49.2311	102.903	88.8347
			56.6407	140.984	89.8367	78.7589	113.401	113.747
			76.4891	62.5516	96.1211	52.6533	91.705	114.684
			65.8406	101.374	65.6581	56.702	103.948	80.369
			71.4646	120.057	53.7339	64.9893	129.178	81.7853
			58.2113	61.2095	43.5796	40.3278	107.394	89.5161
			60.9891	66.7514	48.9482	40.442	115.154	64.9148
			53.1773	87.0022	48.7334	49.86	115.115	63.0193
			70.5079	114.038	74.181	61.1245	72.6462	113.481
			49.6702	89.2024	39.3162	52.6783	70.8653	110.451
			62.5625	110.797	65.1698	62.4928	118.487	113.54
			99.0149	124.736	75.6908	65.9078	104.696	55.5678
			44.2484	57.735	49.6336	48.5075	103.961	54.7836
			72.9374	53.2619	62.188	32.597	102.523	81.2659
			57.0353	51.6586	52.679	51.9949	101.707	77.6211
			42.2205	51.3913	39.9113	35.6151	102.128	68.313
			74.0436	101.803	65.7043	59.1887	105.74	112.58
			81.383	63.2453	58.6208	58.9798	107.262	83.19
			79.1775	54.6165	54.5437	48.2793	87.3166	89.97
			72.4483	81.5417	54.9723	54.6955	109.666	109.674
			70.1011	88.4156	67.4772	59.35	126.461	113.276
			51.3362	103.047	65.6958	61.3832	123.126	83.4618
			87.0037	89.4226	72.4227	52.1021	116.272	93.8816
			40.2528	105.874	34.0704	73.6396	108.536	70.1779
			38.4344	89.2899	35.9956	51.3153	112.162	73.6374
			45.6474	27.5487	52.9334	37.8383	106.036	97.8933
			61.038	28.0361	47.3726	33.761	101.721	106.018
			45.8779	75.9341	48.9696	61.7659	108.479	106.481
			45.2125	101.27	37.1697	75.1805	110.361	97.7678
			46.3836	70.4984	49.6702	41.9975	114.183	50.8416
			78.8397	71.1373	85.6099	55.7635	119.331	53.7126
			50.2245	67.0518	42.9345	46.316	121.062	90.4115
			79.3553	73.6042	79.2746	57.6056	99.9711	79.9416
			58.5029	57.1554	53.078	48.0939	100.155	89.9222
			71.0576	63.0337	47.1705	68.9784	99.7777	92.6593
			44.2111	63.645	56.9496	51.9572	97.3255	78.2923
			48.0672	57.9252	61.3379	62.4085	94.736	97.0213
			47.8928	75.5787	47.701	49.954	96.7758	76.77
			57.3902	71.6314	54.667	54.1355	115.371	75.0166
			41.088	112.893	43.1598	60.0306	103.058	70.2739
			31.2107	80.4676	36.7308	49.6053	121.39	87.804
			44.2384	98.0912	39.908	54.3628	105.434	84.7912
			54.6907	24.5843	57.3773	14.5331	120.486	70.8847
			53.6799	88.8246	51.7764	44.128	94.1921	80.146
			58.1934	68.4298	57.5383	47.1086	117.593	84.282
			58.8689	55.4057	54.5675	45.5823	109.186	79.7301
			61.2541	55.9034	56.2991	48.9206	111.633	83.86
			64.3658	76.4184	58.221	53.9176	117.849	90.9583
			52.8785	92.813	53.9014	52.6888	103.857	74.0255
			64.939	101.249	60.9399	60.5102	106.701	75.4313
			69.3645	119.334	63.1518	61.3217	112.127	78.6154
			62.0396	60.6881	51.9937	37.0842	121.633	55.7846
			73.1647	58.0543	79.4808	64.116	78.7474	64.6023
			63.8117	64.3531	55.5159	35.2448	104.598	81.1803
			94.7625	108.61	91.3326	58.5929	112.943	74.1198
			72.787	63.1479	72.4902	63.5427	83.5083	81.8214
			67.1419	80.1187	59.2976	49.9456	99.3633	72.4619
			75.2529	69.9655	56.4715	57.053	98.8487	90.3019
			70.0844	80.6732	70.2428	59.5363	115.646	89.2476
			58.1237	75.7834	90.0177	47.0945	111.364	88.0722
			54.5918	68.4473	53.937	47.278	116.19	91.6381
			89.5019	91.1687	86.481	62.1972	112.683	103.792
			72.2482	110.474	59.457	65.2473	118.49	108.446
			83.3059	85.2834	75.9694	53.4218	108.278	87.9233
			57.9622	94.386	60.9635	59.6163	118.61	87.6077
			58.6562	82.8075	59.3893	49.649	110.668	97.9691
			66.1382	58.1118	67.7854	38.376	97.2235	91.1598
			42.3464	36.3173	66.3134	41.9878	97.9405	103.354
			77.9974	35.513	72.2824	40.6272	106.179	89.2365
			72.6972	64.1051	62.6847	38.3132	120.146	95.0227
			45.7337	65.0882	44.2211	42.714	117.942	97.0685
			103.382	105.632	94.2601	53.0346	97.3854	91.3323
			57.8165	100.671	62.0898	47.0223	119.073	81.7667
			53.0461	53.0716	62.7156	37.2189	115.387	92.6007
			72.7008	82.0421	68.2012	55.9196	103.045	99.258
			49.5616	48.6715	57.8635	35.0372	105.777	113.153
			53.2345	71.2992	40.1838	48.055	96.5329	99.7476
			76.9736	86.7836	104.629	51.263	106.363	98.9587
			74.2342	85.2729	117.556	52.49	102.628	73.8939
			46.9788	104.442	63.9859	65.8594	113.265	97.7094
			68.6634	54.1847	101.538	39.9577	103.035	89.2515
			55.2422	74.1555	85.4611	47.2114	114.241	81.3407
			44.0614	61.8355	56.6964	42.665	105.563	90.6599
			49.546	68.5271	59.0434	42.8578	104.64	101.226
			59.6092	96.8585	62.7939	62.4253	102.675	107.504
			89.1551	108.584	119.763	72.5594	73.2353	106.918
			61.456	104.298	68.8992	73.0311	81.8346	99.7374
			96.1032	102.755	117.312	69.97	79.1873	63.711
			85.1905	91.4389	82.9915	51.7405	91.0338	80.0186
			71.1288	114.312	57.0878	64.6389	96.4757	105.085
			85.6565	53.514	63.7404	39.8946	87.7952	111.834
			65.1807	56.9956	86.7129	43.1624	94.6683	94.758
			52.8609	51.0908	75.2998	30.8432		90.1734
			82.0609	49.9595	76.2167	38.6863		85.4595
			66.6349	58.155	61.603	60.7876		114.755
			77.7972	74.0604	86.3818	55.8197		109.695
			64.5905	98.1639	91.2654	53.0704		108.743
			65.1679	69.3989	69.5114	65.5905		94.2822
			58.0456	69.4981	68.8191	51.5526
			78.1695	60.3355	66.05	51.8025
			84.6247	57.4047	72.5779	43.4922
			65.0331	91.6668	51.5629	55.601
			29.9507	93.6365	32.9571	50.251
			47.0854	94.1155	42.0909	59.3565
			28.4857	159.983	32.0259	106.929
			48.6236	122.744	39.5637	69.1095
			46.6599	63.8483	56.1884	53.9464
			41.0906	127.701	46.8789	71.6899
			53.0828	147.071	61.069	109.156
			57.6325	118.921	61.8996	83.8114
			66.7894	39.062	67.5326	32.0324
			92.8259	73.6508	124.695	41.5857
			71.6947	50.5161	62.755	33.1559
			74.9265	54.2435	63.6475	37.7291
			43.4398	84.6018	64.3953	45.1821
			50.6469	59.8268	37.6557	34.503
			40.2151	105.314	38.4769	51.4732
			49.8519	101.122	47.2617	45.0579
			46.4004	49.3178	56.2258	29.3852
			35.155	22.2556	36.9862	27.2595
			35.166	69.3672	38.088	33.6177
			68.1658	90.4956	70.663	48.3618
			62.7745	23.8522	54.3127	33.026
			51.5271	71.8946	51.1171	53.5571
			68.5586	71.5628	99.8958	49.7752
			54.7718	95.4065	45.2794	53.4466
			53.5373	62.5888	48.7444	58.0506
			75.2749	139.519	64.5954	77.3425
			49.3912	61.048	49.5465	62.8078
			49.7724	96.3512	49.3241	54.6738
			50.6393	89.3651	48.3683	52.4969
			44.9975	92.8969	66.8144	54.0284
			77.2413	50.3761	82.2718	38.7672
			37.4084	59.6795	47.5737	43.0086
			77.6657	88.0844	83.8312	51.682
			137.727	81.3623	143.243	44.6435
			60.7475	46.8074	72.5417	42.8995
			41.1056	57.101	55.9014	40.8214
			53.5774	54.9489	66.3146	47.4904
				77.6183		62.2323
				65.3598		49.7992
				66.5728		53.8438
				92.703		68.3158
				97.5313		52.8262
				90.0682		50.3442
				100.424		57.6553
				67.9266		53.8285
				105.635		50.5912
				113.384		65.7827
				58.8382		52.7546
				90.2458		55.0638
				115.65		60.1174
				57.1401		38.5415
				115.9		61.5602
				60.4677		37.1511
				81.414		53.6374
				53.5551		46.089
				58.443		59.0519
				87.1876		56.2274
				88.8525		52.4082
				72.5475		50.6723
				86.2104		46.3316
				88.5562		50.7103
				76.6507		66.2216
				78.708		51.1135
				68.1793		43.8157
				88.3686		70.0898
				81.1494		48.9646
				58.2097		41.7461
				66.046		46.0025
				131.779		69.2796
				81.5488		57.9723
				124.662		70.4111
				83.9214		53.1319
				100.85		53.3771
				94.4904		54.629
				89.7005		67.7686
				52.3797		33.4769
				78.1717		55.1764
				89.8993		68.5871
				50.3523		33.0294
				89.6378		48.0588
				81.9238		45.5274
				93.4287		45.8884
				72.8959		36.89
				64.6136		33.9235
				83.9354		60.5381
				100.66		51.2798
				108.981		64.2471
				88.59		39.9801
				89.1253		65.4823
				92.837		62.4847
				121.011		68.466
				104.048		56.8652
				59.4571		37.7751
				64.1979		55.3988
				92.2492		47.6886
				91.1339		76.1439
				90.8474		43.139
				58.0851		39.2365
				55.3551		38.6012
				78.1882		63.5053
				70.6096		46.4349
				41.1646		26.3428
				83.7239		56.9149
				96.0591		55.7576
				71.3582		48.3452
				94.2544		66.8587
				44.8497		39.3393
				42.9052		34.0091
				65.1494		36.4325
				75.0847		69.233
				62.2945		46.553
				49.9629		39.4584
				67.6934		52.8349
				90.4864		74.6424
				77.363		50.8648
				103.526		49.0067
				76.0618		50.6435
				108.777		50.7574
				103.235		56.467
				62.0407		44.9133
				91.9418		51.9324
				99.6993		61.0312
				103.958		55.7229
				116.55		64.1097
				118.399		63.5455
				56.1689		48.3292
				48.5332		41.2099
				66.3894		57.2481
				83.6141		70.3978
				87.7647		58.0215
				71.6224		71.7524
				102.505		74.9197
				80.0056		62.9235
				79.274		72.2891
				119.28		70.5428
				111.157		67.352
				40.7493		41.7894
				42.2408		46.3655
				61.8594		46.6326
				74.1731		42.6474
				65.4598		47.7474
				121.685		69.45
				89.3451		67.3785
				82.8729		57.5754
				52.874		38.0585
				46.2136		28.8183
				70.3871		41.5834
				100.454		55.1307
				91.4709		51.5862
				63.876		48.4685
				53.022		35.9845
				54.595		35.9031
				52.2747		44.1526
				49.6606		40.2901
				45.6362		43.7885
				67.7764		48.5303
				84.116		47.6156
				89.7786		51.8492
				81.5974		53.7646
				78.5412		50.7426
				85.3191		47.3583
				65.2422		47.7111
				54.3989		40.0557
				105.412		49.414
				57.8177		46.7837
				66.1548		37.7685
				52.2173		42.5044
				66.1399		38.4639
				43.0451		42.2294
				57.1418		34.4151
				94.4223		50.7893
				65.0506		42.1998
				72.3537		42.2054
				63.8679		41.1506
				72.5404		49.0382
				70.3199		60.7922
				48.429		39.4249
	1D	WB
		NIPBL
		MAU2
		SMC1A
		STAG1
		STAG2
		ORC2
		FACs files
			file name
			STAG1/STAG2 staining
		control	Chr Bound_STAG_control.fcs
		SMC1A KD	Chr Bound_STAG_SMC1 KD.fcs
		SMC1A KD/NIPBL KD	Chr Bound_STAG_SMC1 KD/NIPBL KD.fcs

## Sheet: Fig. 2 + S3
	2A	FACs files
	+ S3
			file name
		control	Chr Bound_STAG_control from CTCF.fcs
	2A	NIPBL KD	Chr Bound_STAG_NIPBL KD.fcs
	S3C	CTCF KD	Chr Bound_STAG_CTCF KD.fcs
	2A	CTCF KD/NIPBL KD	Chr Bound_STAG_CTCF KD NIPBL KD.fcs
		control	Chr Bound_STAG_control from ESCO1.fcs
	S3C	ESCO1 KD	Chr Bound_STAG_ESCO1 KD.fcs
	2A	ESCO1KD/NIPBL KD	Chr Bound_STAG_ESCO1 KD NIPBL KD.fcs
		control	Chr Bound_STAG_control from WAPL.fcs
	S3C	WAPL KD	Chr Bound_STAG_WAPL KD.fcs
	2A	WAPL KD/NIPBL KD	Chr Bound_STAG_WAPL KD NIPBL KD.fcs
	S3A	WB CTCF
		CTCF
		NIPBL
		MAU
		STAG1
		STAG2
		MEK2
	S3A	WB ESCO1
		ESCO1
		MAU
		STAG1
		STAG2
		MEK2
	S3A	WB WAPL
		WAPL
		MAU
		STAG1
		STAG2
		MEK2
	S3B				r1								r2								r3											r1								r2								r3
					GAPDH	NIPBL	STAG2	CTCF		GAPDH	STAG1		GAPDH	NIPBL	STAG2	CTCF		GAPDH	STAG1		GAPDH	NIPBL	STAG2	CTCF		GAPDH	STAG1					GAPDH	NIPBL	STAG2	ESCO1		GAPDH	STAG1		GAPDH	NIPBL	STAG2	ESCO1		GAPDH	STAG1		GAPDH	NIPBL
		CTCF	CT	control	20.3381	24.9255	24.7681	22.8708		21.7529	27.8685		21.4589	26.9993	26.0179	24.4662		21.8809	28.7002		21.5236	26.2109	26.2532	22.5921		22.1538	27.1588		ESCO1	CT	control	21.6	27.7701	26.3588	29.438		21.7472	27.6913		21.4589	26.9993	26.0179	30.6153		22.1879	28.4537		23.1977	29.285
					20.4031	24.9917	24.7291	21.8909		20.3928	27.9413		21.4915	26.9479	26.0658	24.5652		21.8441	28.5336		21.6017	26.0781	26.2638	22.635		22.0722	26.9728					21.6374	27.6195	26.4617	29.4413		21.5165	27.6219		21.4915	26.9479	26.0658	30.5336		22.2813	28.7039		23.3611	29.1326
					20.4332	25.0181	24.9956	22.1424		21.8164	27.9206		21.7439	26.9007	26.161	25.4739		21.6859	28.7177		21.652	26.2465	26.1567	22.6752		21.9894	27.1231					21.723	27.5703	26.4422	24.6113		21.6336	27.8753		21.7439	26.9007	26.161	30.7414		22.6395	28.4148		23.1831	29.0842
				CTCF KD	22.0312	26.8468	26.0704	24.7064		21.5768	26.6005		21.1219	26.7509	25.5575	26.7675		21.8396	27.5542		22.2325	27.6091	26.9662	25.3214		22.7232	26.9241				ESCO1 KD	20.9848	26.4918	27.9849	30.7838		20.9687	26.4928		21.1219	26.7909	25.5575	33.3134		23.0985	29.6873		23.829	29.5067
					21.9432	26.8719	26.2619	25.2418		21.4044	26.6005		21.1755	26.6519	25.6406	26.5418		21.8866	27.5008		22.2676	27.7523	26.9486	26.0515		22.7661	26.8485					20.7846	26.5112	26.0325	30.9724		20.8476	26.2736		21.1755	26.8519	25.6406	33.299		23.1573	29.57		23.9158	29.4555
					21.9122	27.2075	26.2074	25.1545		21.2152	26.8294		20.9545	26.7693	25.5591	26.9333		21.7951	27.4257		22.115	26.3555	27.0519	25.6783		22.6514	26.8513					20.7702	26.7216	26.2615	31.2715		20.9393	26.5691		20.9545	26.7993	25.5591	32.8509		23.0043	29.7227		23.7752	29.5642
			Average	control	20.3915	24.9784	24.8309	22.0166		21.7847	27.9101		21.5648	26.9493	26.0816	24.8351		21.8036	28.6505		21.5924	26.1785	26.2246	22.6341		22.0718	27.0849			Average	control	21.6535	27.6533	26.4209	29.4397		21.6904	27.6566		21.5648	26.9493	26.0816	30.6301		22.3696	28.5242		23.2473	29.1673
				CTCF KD	21.9622	26.8593	26.1799	25.1982		21.3988	26.6768		21.084	26.724	25.5857	26.7476		21.8404	27.4936		22.205	27.6807	26.9889	25.6837		22.7136	26.8746				ESCO1 KD	20.8466	26.5015	26.7596	31.0093		20.954	26.5309		21.084	26.814	25.5857	33.1544		23.0867	29.66		23.84	29.4811
			Av-INPUT	control		4.58697	4.43944	1.62516			6.12545			5.38454	4.51679	3.27033			6.84691			4.58608	4.63215	1.04169			5.01311			Av-INPUT	control		5.9998	4.76741	7.78619			5.9662			5.38454	4.51679	9.06531			6.15458			5.91998
				CTCF KD		4.89714	4.21769	3.23595			5.27804			5.64005	4.50177	5.66358			5.65312			5.47568	4.78385	3.47866			4.16104				ESCO1 KD		5.65498	5.91308	10.1627			5.57692			5.73005	4.50177	12.0705			6.57326			5.64108
			AV-Ctrl	control		0	0	0			0			0	0	0			0			0	0	0			0			AV-Ctrl	control		0	0	0			0			0	0	0			0			0
				CTCF KD		0.31017	-0.221755	1.61079			-0.847412			0.255511	-0.0150193	2.39325			-1.1938			0.889597	0.151692	2.43698			-0.852067				ESCO1 KD		-0.344827	1.14566	2.37652			-0.389278			0.345511	-0.0150193	3.00515			0.418678			-0.278902
			power	control		1	1	1			1			1	1	1			1			1	1	1			1			power	control		1	1	1			1			1	1	1			1			1
				CTCF KD		0.806547	1.16615	0.327419			1.79927			0.83769	1.01046	0.190353			2.28754			0.539765	0.900194	0.18467			1.80508				ESCO1 KD		1.27	0.451982	0.192574			1.30974			0.787029	1.01046	0.124554			0.74811			1.21327
	2B	FACs files
		STAG1/STAG2	Chr Bound_MCM3_total.fcs // Chr Bound_MCM3_salt-res.fcs
		MCM3	Chr Bound_STAG_total.fcs // Chr Bound_STAG_salt-res.fcs
	2C	FACs files	R1	R2	R3	R4	R5
		STAG1/STAG2 G1 non treated	r1_CFSE_STAG_control_nonTreated_G1.fcs	r2_CFSE_STAG_control_nonTreated_G1.fcs	r3_CFSE_STAG_control_nonTreated_G1.fcs	r4_CFSE_STAG_control_nonTreated_G1.fcs	r5_CFSE_STAG_control_nonTreated_G1.fcs			Figure_2C_cellCycle.tsv
		STAG1/STAG2 G1 treated	r1_CFSE_STAG_control_Treated_G1.fcs	r2_CFSE_STAG_control_Treated_G1.fcs	r3_CFSE_STAG_control_Treated_G1.fcs	r4_CFSE_STAG_control_Treated_G1.fcs	r5_CFSE_STAG_control_Treated_G1.fcs
		STAG1/STAG2 G2 non treated	r1_CFSE_STAG_control_nonTreated_G2.fcs	r2_CFSE_STAG_control_nonTreated_G2.fcs	r3_CFSE_STAG_control_nonTreated_G2.fcs	r4_CFSE_STAG_control_nonTreated_G2.fcs	r5_CFSE_STAG_control_nonTreated_G2.fcs
		STAG1/STAG2 G2 treated	r1_CFSE_STAG_control_Treated_G2.fcs	r2_CFSE_STAG_control_Treated_G2.fcs	r3_CFSE_STAG_control_Treated_G2.fcs	r4_CFSE_STAG_control_Treated_G2.fcs	r5_CFSE_STAG_control_Treated_G2.fcs
	2D	FACs files	R1	R2	R3	R4
		control non treated	r1_CFSE_STAG_control_nonTreated_G1.fcs	r2_CFSE_STAG_control_nonTreated_G1.fcs	r3_CFSE_STAG_control_nonTreated_G1.fcs	r4_CFSE_STAG_control_nonTreated_G1.fcs			Figure_2D_NIPBL KD.tsv
		NIPBL KD non treated	r1_CFSE_STAG_NIPBL KD_nonTreated_G1.fcs	r2_CFSE_STAG_NIPBL KD_nonTreated_G1.fcs	r3_CFSE_STAG_NIPBL KD_nonTreated_G1.fcs	r4_CFSE_STAG_NIPBL KD_nonTreated_G1.fcs
		control Treated	r1_CFSE_STAG_control_Treated_G1.fcs	r2_CFSE_STAG_control_Treated_G1.fcs	r3_CFSE_STAG_control_Treated_G1.fcs	r4_CFSE_STAG_control_Treated_G1.fcs
		NIPBL KD treated	r1_CFSE_STAG_NIPBL KD_Treated_G1.fcs	r2_CFSE_STAG_NIPBL KD_Treated_G1.fcs	r3_CFSE_STAG_NIPBL KD_Treated_G1.fcs	r4_CFSE_STAG_NIPBL KD_Treated_G1.fcs
		control non treated	r1_CFSE_STAG_control_nonTreated_G1.fcs	r2_CFSE_STAG_control_nonTreated_G1.fcs	r3_CFSE_STAG_control_nonTreated_G1.fcs				Figure_2D_CTCF KD.tsv
		CTCF KD non treated	r1_CFSE_STAG_CTCF KD_nonTreated_G1.fcs	r2_CFSE_STAG_CTCF KD_nonTreated_G1.fcs	r3_CFSE_STAG_CTCF KD_nonTreated_G1.fcs
		control Treated	r1_CFSE_STAG_control_Treated_G1.fcs	r2_CFSE_STAG_control_Treated_G1.fcs	r3_CFSE_STAG_control_Treated_G1.fcs
		CTCF KD treated	r1_CFSE_STAG_CTCF KD_Treated_G1.fcs	r2_CFSE_STAG_CTCF KD_Treated_G1.fcs	r3_CFSE_STAG_CTCF KD_Treated_G1.fcs
[truncated: 28 more columns]

## Sheet: Fig. 3
	3A	FACs files	control	NIPBL KD
		STAG1 WT	Chr Bound_A673_STAG_1WT_control.fcs	Chr Bound_A673_STAG_1WT_NIPBL KD.fcs
		STAG1 KO cell line	Chr Bound_A673_STAG_1KO_control.fcs	Chr Bound_A673_STAG_1KO_NIPBL KD.fcs
		WB
		STAG1
		STAG2
		SMC1A
		MAU2
		MEK2
		ORC2
	3B	FACs files	control	NIPBL KD
		STAG2 WT	Chr Bound_A673_STAG_2WT_control.fcs	Chr Bound_A673_STAG_2WT_NIPBL KD.fcs
		STAG2 KO cell line	Chr Bound_A673_STAG_2KO_control.fcs	Chr Bound_A673_STAG_2KO_NIPBL KD.fcs
		WB
		STAG1
		STAG2
		SMC1A
		NIPBL
		MAU2
		MEK2
		ORC2

## Sheet: Fig. 4 + S5
	4A	ChIP
		CTCF	from supplementary tables file. GSE207116
		SMC1A control
		SMC1A NIBPL KD
		STAG1 control
		STAG1 NIBPL KD
		STAG2 control
		STAG2 NIBPL KD
	4B	ChIP
		CTCF	from supplementary tables file. GSE207116
		CTCF KD
	+ (S5C)	STAG1 control
	+ (S5C)	STAG1 CTCF KD
	+ (S5C)	STAG1 CTCF KD/NIPBL KD
	+ (S5C)	STAG2 control
	+ (S5C)	STAG2 CTCF KD
	+ (S5C)	STAG2 CTCF KD/NIPBL KD
	S5A	WB
		CTCF
		SMC1A
		STAG1
		STAG2
		ORC2
	S5B	WB
		CTCF
		ORC2_1
		MAU2
		SMAC1A
		STAG1
		STAG2
		ORC2_2

## Sheet: Fig. 5 + S6
	5A-E
		HiC data	Table S3. In situ Hi-C statistics (QC)			GSE207116, GSM3110157, GSM3110158
	S6A	WB
		NIPBL
		SMC1A
		STAG1
		STAG2
		ORC2
	S6B	FACs	SMC1A staining
		control	Chr Bound_SMC1_control.fcs
		NIPBL KD_o	Chr Bound_SMC1_NIPBL KDo.fcs
		NIPBL KD_sp	Chr Bound_SMC1_NIPBL KDsp.fcs

## Sheet: Fig. S1
	S1A	FACs files	staining
			MCM3	STAG1/STAG2	SMC1
		Chromatin	Chr Bound_MCM3_control.fcs	Chr Bound_STAG1/STAG2_control.fcs	Chr Bound_SMC1_control.fcs	HeLa
		Total	Total_MCM3_control.fcs	Total_STAG1/STAG2_control.fcs	Total_SMC1_control.fcs
			staining
			MCM3	STAG1/STAG2	SMC1
		Chromatin	Chr Bound_A673_MCM3_control.fcs	Chr Bound_A673_STAG1/STAG2_control.fcs	Chr Bound_A673_SMC1_control.fcs	A673
		Total	Total_A673_MCM3_control.fcs	Total_A673_STAG1/STAG2_control.fcs	Total_A673_SMC1_control.fcs
			staining
			MCM3	STAG1/STAG2	SMC1
		Chromatin	Chr Bound_MCF10A_MCM3_control.fcs	Chr Bound_MCF10A_STAG1/STAG2_control.fcs	Chr Bound_MCF10A_SMC1_control.fcs	MCF10A
		Total	Total_MCF10A_MCM3_control.fcs	Total_MCF10A_STAG1/STAG2_control.fcs	Total_MCF10A_SMC1_control.fcs
	S1B	WB
		STAG1
		STAG2
		SMC1A
		MCM3
		ORC2
		MEK2

## Sheet: Fig. S2
	S2B-D
		FACs files	staining
			STAG1/STAG2	MCM3	NIPBL
		MCF10A
		control	Chr Bound_MCF10A_STAG1/STAG2_control.fcs	Chr Bound_MCF10A_MCM3_control.fcs	Chr Bound_MCF10A_NIPBL_control.fcs
		NIPBL KD	Chr Bound_MCF10A_STAG1/STAG2_NIPBL KD.fcs	Chr Bound_MCF10A_MCM3_NIPBL KD.fcs	Chr Bound_MCF10A_NIPBL_NIPBL KD.fcs
		A673
		control	Chr Bound_A673_STAG1/STAG2_control.fcs	Chr Bound_A673_MCM3_control.fcs	Chr Bound_A673_NIPBL_control.fcs
		NIPBL KD	Chr Bound_A673_STAG1/STAG2_NIPBL KD.fcs	Chr Bound_A673_MCM3_NIPBL KD.fcs	Chr Bound_A673_NIPBL_NIPBL KD.fcs
		HeLa
		control	Chr Bound_STAG1/STAG2_control.fcs	Chr Bound_MCM3_control.fcs	Chr Bound_NIPBL_control.fcs
		NIPBL KD	Chr Bound_STAG1/STAG2_NIPBL KDsp.fcs	Chr Bound_MCM3_NIPBL KDsp.fcs	Chr Bound_NIPBL_NIPBL KDsp.fcs

## Sheet: Fig. S4
	S4A
					r1								r2								r3
					GAPDH	NIPBL	STAG2	GAPDH	STAG1				GAPDH	NIPBL	STAG2	GAPDH	STAG1				GAPDH	NIPBL	STAG2	GAPDH	STAG1
			CT	control	24.6611	28.4593	28.967	25.4962	31.1114		CT	control	21.4103	26.5166	26.6406	20.7063	25.9002		CT	control	22.5827	26.9942	27.4964	22.901	28.7023
					24.4613	28.932	29.0678	22.2775	30.0902				22.1863	26.7856	26.7572	20.8841	27.6106				22.7046	27.172	27.2711	22.0744	29.8581
					24.6958	29.1162	29.1388	23.5052	30.0974				22.3926	26.8743	26.8947	21.0156	27.2353				22.5026	27.3292	27.1966	22.301	30.0357
				NIPBL KD	24.9927	31.3522	29.7098	27.6497	32.8924			NIPBL KD	23.2919	30.4643	27.8597	22.598	28.1066			NIPBL KD	22.5772	28.9563	27.3067	20.9846	27.2691
					24.8267	31.2957	29.2965	27.6905	32.4509				23.3466	30.4394	27.9366	22.284	27.1657				22.2286	28.9769	27.1646	22.6389	27.832
					24.9591	31.3711	29.2785	27.4862	32.8067				23.2357	30.6391	27.8349	22.5632	27.943				22.39	28.6607	27.067	22.5306	27.5466
				STAG1 KD	22.9426	27.0726	27.1996	21.5698	29.4903			STAG1 KD	21.9977	26.9602	26.6094	20.3768	28.7181			STAG1 KD	22.7959	26.9594	27.4915	21.9966	29.2023
					22.9799	27.0205	27.2165	21.6329	29.3148				22.0288	26.9026	26.6217	20.4369	28.6073				22.7894	27.2082	27.3381	21.2307	28.9979
					22.9236	27.0608	27.2905	21.7402	29.825				22.0646	26.9487	26.4693	20.3514	28.8666				22.7803	27.1451	27.4549	21.923	28.9061
				STAG2 KD	24.0498	27.9625	32.4531	22.2822	28.1524			STAG2 KD	22.4603	27.1482	30.453	21.5239	27.287			STAG2 KD	22.7452	27.2121	30.6301	22.6672	27.5418
					24.0914	27.9292	32.0844	22.3637	28.2497				22.6307	27.1137	30.7639	21.4698	27.0738				22.6025	27.0778	30.9474	21.9596	26.9342
					24.1623	28.3719	32.7403	22.3122	28.3357				22.3622	27.1828	30.5837	21.3112	27.9316				22.6783	27.085	30.965	21.6676	27.0708
			Average	control	24.6061	29.0241	29.0579	23.5052	30.433		Average	control	22.2894	26.7255	26.7642	20.8687	27.423		Average	control	22.5966	27.1651	27.3213	22.901	28.7023
				NIPBL KD	24.9262	31.3397	29.4283	27.6088	32.7167			NIPBL KD	23.2914	30.5143	27.8771	22.4817	28.0248			NIPBL KD	22.3986	28.9666	27.2357	22.5848	27.4079
				STAG1 KD	22.9487	27.0513	27.2355	21.6476	29.5433			STAG1 KD	22.0304	26.9371	26.5668	20.3883	28.7306			STAG1 KD	22.7886	27.1042	27.4282	21.2307	28.952
				STAG2 KD	24.1012	28.0879	32.4259	22.3194	28.246			STAG2 KD	22.4844	27.1482	30.6002	21.435	27.1804			STAG2 KD	22.6753	27.1249	30.8475	21.8136	27.1823
			Av-INPUT	control		4.41805	4.45181		6.92778		Av-INPUT	control		4.43606	4.47472		6.5543		Av-INPUT	control		4.56852	4.72473		5.80131
				NIPBL KD		6.41351	4.50209		5.10787			NIPBL KD		7.22289	4.58571		5.54306			NIPBL KD		6.56796	4.83706		4.82307
				STAG1 KD		4.10262	4.28683		7.89572			STAG1 KD		4.90678	4.53644		8.3423			STAG1 KD		4.31565	4.6396		7.72132
				STAG2 KD		3.98673	8.32479		5.92659			STAG2 KD		4.66382	8.11579		5.74548			STAG2 KD		4.44964	8.17216		5.3687
			AV-Ctrl	control		0	0		0		AV-Ctrl	control		0	0		0		AV-Ctrl	control		0	0		0
				NIPBL KD		1.99546	0.0502873		-1.81991			NIPBL KD		2.78683	0.110986		-1.01125			NIPBL KD		1.99943	0.112334		-0.97824
				STAG1 KD		-0.315437	-0.164973		0.96794			STAG1 KD		0.470725	0.0617227		1.788			STAG1 KD		-0.252875	-0.085126		1.92001
				STAG2 KD		-0.431326	3.87298		-1.0012			STAG2 KD		0.227762	3.64107		-0.808829			STAG2 KD		-0.11888	3.44744		-0.432605
			power	control		1	1		1		power	control		1	1		1		power	control		1	1		1
				NIPBL KD		0.250788	0.965744		3.53059			NIPBL KD		0.144904	0.925955		2.01565			NIPBL KD		0.250099	0.92509		1.97006
				STAG1 KD		1.24439	1.12115		0.511235			STAG1 KD		0.721602	0.958119		0.289574			STAG1 KD		1.19158	1.06078		0.264252
																											9600 emulation			120-180 bp amplicon
				STAG2 KD		1.34847	0.068252		2.00166			STAG2 KD		0.853959	0.0801547		1.75179			STAG2 KD		1.08589	0.0916679		1.34967		Stage 1	Stage 2	Stage 3
																											50.0ºC	95ºC	95ºC	58ºC	68ºC
																											2:00 min	10:00 min	0:15 min	0:15 min	1:20 min
	S4B	WB
		NIPBL
		MAU2
		STAG1
		STAG2
		SMC1A
		MEK2
	S4C	FACs files	staining
			STAG1/STAG2	MCM3	NIPBL
		control	Chr Bound_STAG1/STAG2_control.fcs	Chr Bound_MCM3_control.fcs	Chr Bound_NIPBL_control.fcs
		NIPBL KD	Chr Bound_STAG1/STAG2_NIPBL KD.fcs	Chr Bound_MCM3_NIPBL KD.fcs	Chr Bound_NIPBL_NIPBL KD.fcs
		STAG1 KD	Chr Bound_STAG1/STAG2_STAG1 KD.fcs	Chr Bound_MCM3_STAG1 KD.fcs	Chr Bound_NIPBL_STAG1 KD.fcs
		STAG2 KD	Chr Bound_STAG1/STAG2_STAG2 KD.fcs	Chr Bound_MCM3_STAG2 KD.fcs	Chr Bound_NIPBL_STAG2 KD.fcs

## Sheet: Fig. S7
	S7
		Table S4 DEGs NIPBL KD		from supplementary tables file	GSE207116
		Table S5 DEGs STAG2 KD			GSM2718676-8
		Table S8 CDLS gene sets			GSE12408
